# Supplementary material for: Secretory RING finger proteins function as effectors in a grapevine galling insect
Source: BMC Genomics. 2019 Dec 3;20:923. doi: 10.1186/s12864-019-6313-x (PMC6892190; doi:10.1186/s12864-019-6313-x)
Supplement: Supplementary file 1 — Additional file 1: Table S1. Differential expression profiles for RING domain containing genes for each contrast: Stage, Location. Table S2. Numbers of up (down) regulated genes for each process defined within the UPS and whether the specific contrast showed enrichment relative to all other differentially expresssed genes. [file 12864_2019_6313_MOESM1_ESM.xlsx]

## Sheet: Insect_DEG+seq
Table S1: Differential expression profiles for RING domain containing genes for each contrast: Stage, Location.
lm = stage + location		Adult vs Egg differential expression				TN vs France differential expression
Secretory	Gene_ID	Genome OGS3.2	logFC	adj.P.Val		logFC	adj.P.Val	Sequence
s	RING-1287-5000	NA	NA	NA		NA	NA	MKLHILSTFFVMVFILFHLGVCYCAKKAIVKSLTNVEDDNADSSNDDGGDPSNICPICKNTLKEDTYETVCNHTFCKICIDPWLQNHSICPVCRNKIKENNDEDDGANSSNGKQ
s	RING-1506-5000	NA	NA	NA		NA	NA	MSYPVLLSLCLFFFAADGIPADNQNEKTCNIHGDDQNEERDNVNEEPCDIQGDDRIADQTCSVCWDNYPDTSIGVVCPHKFCKGCIDTWKFNKISYRCPLCNHVYDNPDIQADVNVINRELAFELFQNFDYIVRNSDYYNLDHNRTFQETINELVEELNLINTTSDNTGISIMPFEVNNDLNIFAENLRIINRTSPYDANDFSEVIRIIHAFPYNSDDNSRVLINTLAEAMRNINRNSPYNAYNFTELIRIINAIQDNMDDYSPVLINTLAEAMRNINTTSENTDNNTAPQETSEE
s	RING-250-35000	NA	NA	NA		NA	NA	MKLFSLVFFSTVAFMIIHNDHYMSMSKATSNQNESKNRVTLNDLLMLSDNTIEMSGVSGQCDNCKYSTIPVEALYDCKHKYCINCLMKLRQNAYTCEINQCEIEDCNSKLPKGKCLKCNQMKTLDTLFLCRHKHCEDCIKYFIKSKISKCPIKGCNAEVLTEECNYCCKDVLKINCFDKCYHPFCNECSAKFEKNKIRCRICEKKKFEAKMKEIDEEIKTRIHNE
s	RING-361-12500	NA	NA	NA		NA	NA	MIMNDHKLLFQKTVPLFMAIVVYNLIQLTEAAPNCSITVDDSLSEDYYTASEQEENDDDDGNSAVSYECRLCLGDFNGEIITLPCCESKFCKTCFTPWIKKSKNKHCIICFKNMHEYCGSCKSMITGCAGKMFLTACCKTRLCHTCIQKDLKSCPYCNKTKDSVKWNIVLLKTYCWRCTRKIGKNSHSRLCTYLYCNKCFKKKINEKENCLECGEPFVSQSCISF
s	RING-371-75000	NA	NA	NA		NA	NA	MKTFFANIILLVVLRKYEKVLSSSDFPVNTSISTNFNDLEYCAVCLYIPMTDIFKTECCKKKFHLKCLNDWSKANDNKKVCPLCNGNFMGKCIICNLDYEHNSEEVVTELKCCKTKVHKECIDYRLLNVSIACPECETELKSGTKLKACSNCKFLREIKYDEIVTMTCCGINLCTTCIKFKMGIKCSCDRYLVRGIPSEPKRRCVDCYKEIGNKQFSPRCPHLYCKTCFKVSLKHFGTKCYYCKEIYLKKNFFCMS
s	RING-399-37500	NA	NA	NA		NA	NA	MKMHILTIFFVMVFISLYMEVVGGGDGTSNVEGTVGDSSSVCPICLDELNIEIHVTTCIHTFCKGCIKKWIKIHGTCPICRSSINYETDGTSSESSDSTSSEDETMQTTMRSREGGVVFHFIPAADGVNLSPVSPAADNGDESSSDAGNGSDSSSETDGTSSENSW
s	RING-478-30000	NA	NA	NA		NA	NA	MKLFSLVFTSTIIFMVIHNDHYMSMSIAMSKMCPRCNINNAEEKLFDCQHEYCQRCILKIRQNAYDYDIHHCEIDRCMSRLPKGNCQKCNKEEPVDKLFECHHMFCKDCIKSLLNNNTHKCPIDNCKTKVIFGNNLFCKY
s	RING-478-5000	NA	NA	NA		NA	NA	MKLFFLVFSTTILFMVIHNDHYMSMSKALSHRYKPRDSSTSNLCDECNCDIAEKKLFNCHHKYCIYCIENIRKSAYNGEEYLCKLKWKKSSLNKDICMSKLIRGNCLNCNEVKPVDNLFECHHTFCEDCIKYIKKEKTHYCPIDDCKKKVLLEKCDKCKYYNPVEKLFDCHHEYCKRCIKTIRQDAYYSKIERCEKDSCKSTLPKGIYKIL
s	RING-494-30000	NA	NA	NA		NA	NA	MKSLTICVIILVLDVDFSFAPECTVCTGNTELKKTKCGHYYCTICLKIFSQCTKCGKNIKNGKDVLNCIVCKSNIELHQVSCSHIYCKTCLPYFTQCQACGKYFTIDCSECLGLKDLLNSSGKIYCKSCKSKASVPSVTEASSSNQSSVPSLTEAPSANQSSVPSVTEAPSSNQSSVPSVIEAPSSNQLHGADSTSGNQKDNKCVDCNSVDDLLETTWSKPTDSCHHKVCYSCYLKNEKNKTKKCPGCRFILLGYKLGKP
s	RING-496-100000	NA	NA	NA		NA	NA	MNYPVLLSLCLFFFADGIPADNKNEKPCGINCDVQNEQRDNLNEETDDISANNQNKKRDNENADQTCSVCWDNNPDTSIGVCTHKFCKGCIDTWKFDKRSYRCPLCNFVYDNPDIQTDINKDLVEEILLNFQYIVTNSDYYNYNGTFQESINKLVEELNNINTTSDNTGTSIMPFEVSNDLNILAENIRIINRTPYNAHDLSEVIRIMNAIANNIDDYSPVLINTLAEAMRNINTTSENTGED
s	RING-571-70000	NA	NA	NA		NA	NA	MFKQGLTILLAFLVAFSKENEDVCPVCFEIISQSNCSTINLCGHKICDVCIPRILYSINPTCPLCRRLLGTYQAEFDSFKADVFNNKITHEKIIARYYLLPRWEIADEQMLKDIKKIVHLYSPKTPIKLIAYIKENFKTFSFENELTIHRKYFQGLLGNAQQDILIEYYKRKNYDVKETLLSRMNLYNNK
s	RING-604-50000	NA	NA	NA		NA	NA	MNLNLILCLTLNLVLSEVLTFSCNCARSNSVLETEEGALETENEVCTICQNNLSSTIRTHDCGNKFHKYCLDKWEYMSPLHDCPICRVSLTKACSFCDKSVMADSRFIYHTRCCKERLCYYCCMRCVCAWNSKCKKCGISNEKGVPIKVSTIPLPCRICYKSPARMSMSSKCRHWFCKECLKNILKEQNKCPFCYEYFDNRNI
s	RING-759-50000	NA	NA	NA		NA	NA	MSSNLINFMILYFILSNGSSIIMLEKNKEEFNKIDKALDKNKEELNKIDEVLDSSIITLDKNKEASDKSNEEESDSYVCPICLHELGKDFTEHKCGNKYHIECLHRWEVESKNHNCPVCREILYPNEIRCVLCPYRVLSGYRYHFHTKCCKGRLCEDDYSSQRENCSVLICCNCDSRGYIP
s	RING-810-41250	NA	NA	NA		NA	NA	MNSLTIFMIILVLAIDFSLAFECSGCGKVKLLQMVSCRHYFCNTCRNKITQCNMCKEYFKIGNSENTTGVNLLKCSNCSEVYKLRVSSCSHIHCNYCISNLLGCTICKINFSDGNIIDNIKYKI
s	RING-1800-16918	DV3022321*	6.97998	0.0292786		3.67483	0.243309	MMLKQGLMILLALSDVFSMEYDEMCSMCLFSESATVYPCMHKICNGCVINILVSYNSICPVCRSSIIKASDTGTYKRELASLKAAVMDKSITVEKIISRYYFLPPWQYADDQMLKEIREIKDSYPSEDVLELSDFLQNGSFNYTIKEDVEKRREYFRKEPNDEEKIILQNYYKRNDRNVQNEFNARKNMF
s	RING-129-310000	DV3004561	6.81999	0.0106064		3.65282	0.124047	MMKTSIYILLCAAGFAFNFLAYCMCCDEEIKNTDENINHCDGHDNCKACVENLKPNEELKETISILECALCNVNLENTDETISPCDDHVFCKPCVKRLRQNETDEELKKYTCPFCRAKSAAFELFAV
s	RING-125-21500	DV3006095	6.05153	0.0061043		3.0185	0.100696	MNLVITLVTFLISFLYESCGLDKQRECSICFNEFKGLVLITNCQHVYCYGCLKNWRKRNSSCPKCREEIYKPKIYQYTKPIGAEDMIDSWKKPKIHPGLTREEELLLLKLSISRPSRYIHIFKEMVARYLFLIPNHYADKQLLIDIGTIIYNFNDILPGLHQWTINVKTPHEEDLVRRCSFRMNLTETESTILREYYLRHNLDPDEQFEIRKEFVRSIDFVYAPRSGQ
s	RING-568-33539	DV3020326*	5.99601	0.000749203		3.00984	0.0146084	MKLFIANIILLVILQKCEKVLSSSDILEDETVLTDTNEQKNCQICRNKINVIDCKLPCCSGTFHKNCLDNWISYGVILCPNCYGNPLEDILICYNCRRTKNKEQLIKMQCCSKDLCKHCINYKMKTKCLCKKDLMKGITFDSVRVCFQCGKEQGTHTFSPRCPHIYCENCFITMDEDHNRCIYCDEKKMEE
s	RING-676-41572	DV3025040*	5.81048	0.0122473		1.24795	0.536142	MNYPVLLSLCLFIFAAYGIPINDQNKDRDGIPADNKDEKPCDIQDDDQNVEHDNQNEEHIQGNDQNANDIQGNDQNANETCSVCLANIPDTRIGHCPHKFCKGCIDNWKIDKRIYRCPLCNEEYDNPDYQEDSDSSSNDTNDNMTFQDTPNDWLTILRTDNLNEAIRNVHMISDILVNILSEVMRNINTTSGLTANHMSEAIRNINTTTDNNDSGSQVLVNMLSEAMRNTNTTSVYTANDLHEAIRNINAARDNIVNMLTEDMTNTTLEFVDSNWTSNDRNVNMTSQETPDNLSEAIRNSNTTTDNNENNSPDLINDLTQAIRNINATRDNIVDNTASQETSEE
s	RING-213-71000	DV3007392	5.59492	0.0206174		1.36525	0.545138	MNLYTISVSSLIFFLFLRNELYAHPNKINSKFANLLRLLCFTAVDELESGKNIDTESVQYFDIGNDVKEEGTCGICLEEKESVTLIPCEHKFCNTCINISLYKYELNKCSVCRQEFTSTEGLKTIPILDYKKSRFIGLVDYEQGKDPYVRMKQPIDDEIIRLKRKIAQGIISDGYLIARYYYLRQSEEPDQELIEDILRLEKFNKESIRKLKICIENCKKGFHEYLLYSDLFIIELDENERQMLFKYYYRKKKDPTVELKNRIEYIRFPGKTYEHIN
s	RING-155-69071	DV3009419*	5.48621	0.00388054		0.765032	0.580345	MNYPVLFSLCLFFFTAYGVPVNDQNEEHGIPADNQNEKPCNIQDDDQNEKRDNQNEEPYGIQGDGQNGHETCSVCLVNNPDTSIGECSHQFCIGCIDTWKMDKRSYRCPLCNHVYDNIDFQADSSTTAESLDNDLSEAIRYVFTIAETLVNLLTEAIRNTNSTSVFTADDLREAIRNTNLYSDLPDANYRVLVNMLYGAIRNTNRTSVFIANDLNEPIRNTNMYSDFTANDLSEAIRNVNMTRDIIVNLLSIAMRNTNRTSVFTDANMTPQETHNITTSDHTDDTMTPLDTNDNTIPQDTSED
s	RING-732-30000	DV3015791*	5.29791	0.00279816		3.4591	0.0238184	MIKFTLYFTIVLLGLIDQSQINGWCFKEDFNNITPICDPNEDTINNDPADISNGNIHNAVNTSEDNTVNNSEVTISPCGHIVGNYCANKFSRGDVDCPFCIRKIENFENLFSLTDHEFEKRSPYRLRVLTENETNNLKSKIQNGMTDEEFMARFWYLRRCQEPDRSLLLNIRSHIITLDDRIYIAELKGKLLSGEISEIDVYKNHFKQELNNIEYVMLYLFYTEFQNPYKEYEFKVRNNYLDFIYT
s	RING-950-18118	DV3020858*	5.20678	0.00650106		1.45596	0.334245	MMLKQGLMILLALSDVFSMENDETCSICFFSESATVYPCMDKICNGCVINILVSYNSICPVCRSSIIKVSDTGTYKKELASLKAAVMDKSITDEIIISRYYFLPPWQYADKEMLIDIKKIKDSYPSEDVLDLFNTLQNDGFNYTIKEDVEKRREYFRKEPNDEEKIILQNYYKRNDRNVQNEFNARKNMF
s	RING-529-80000	DV3019196*	4.97514	0.0170252		0.0323202	0.988313	MITFIFYFTIVLLSLIGQTQIKGCFIFKHKKSDNEIKPIFDPNDTIDVDPNVTKDVDPNVTKDDNLCNICCMEKKSVTLLPCGHTVGNFCANKFSISKTDCPFCTIKIKQFENMVNLSDIELDEHNPYRFRHLTEKELNRLKEKLKNGMTDEEIIARFWFLQRGQEPDRDLLKDIKNLKKLVNNKEIACLKKELLSNISNEIVLYRKKFKNFLKNDDEEAMLVKYFQRLLITDIVENITKRKTYTNTLPE
s	RING-204-35000	DV3010788*	4.88163	0.00209587		0.986872	0.329606	MKTALITFFTFTLVIAIENKSSRSSDIDSLFDENKSLRSSDNDSLFGEIWFNDDLDGMCVHCLQKKASTIFQTCKHIICKSCFRDYDLKQLTNCKICQENIEKFRRIEKLPVNYFEANENMDLINQEVGKKTSIKEE
s	RING-826-36288	DV3019889*	4.82935	0.0391845		0.579762	0.819752	MKIFIANITLLVVLIKCKKVLTINEIVVDATVNRGTDEPKNCLICLEELEVNNFKLPCCPGTFHKECLDKWLSYGVISCPYCNGNPLEDYRICLKCKYTDNEEELVKTKCCNRDLCKYCIEYKMETKCLCGKDLVKAITFDPDRLCSDCKTLRGTNTFSSRCPHVYCKKCYEDLEYCNFCGEEKRKNRFYAFFNRFLCVFY
s	RING-732-7298	DV3015788*	4.8259	0.00226328		2.83894	0.0268251	MIKLVLYITGVLLSLIANGCFCCARKREICDGIDPIYNLNDTIKEDVSEISNEDLSCYFCQQETNSVTLSPCGHNIGNYCANKFSRVKFNCPFCNRKIKNYDNIVNLDDCEFDKGSMFRFRALTEIEFGRLKDSLKNGMTDEEFMARFWYLRRCQEPDKLLLYNIQDHIITKKNRKHIAELKAMLLSSKSSIASELHLYQKTFKQEITEFEKTTLDRFFYRLNIYNIKFEFEIRKIYLNCL
s	RING-90-38491	DV3004097*	4.79762	0.00297564		1.87118	0.110203	MAFCFMKISVLLSFLCYIKLNNSHKGIKVPHKCLMRNGKINIQYKIIESPLYYNPVDTDWKREKCNSLGFTYKEPNTKLKFTSYMIPVEHYYDKVAISIIFSELICGDRKKSKQFGRNIVKNLISNEHIEKLFETKEMFEEYIAISTMFTLNQFIVANPYEDCPICYESKSIPCILDSCKHQLCDNCVDKLVISGKFICPICRAEYNTFFENGEDVRSFWGPLEILATSYYLNVCIYVYYDKLSVWILYHNSLNTADVKNEKCIYLYKKKNHMNVVTNLTPP
s	RING-965-87583	DV3014847*	4.77459	0.0212307		2.21986	0.255352	MNYPVLLSLCLFIFAAYGIPVNDQNEEPDGIPADNQNEKLCDIQEDVPNEESDNQNEESYGIPVNDQNEERIQGDDKNANETCSVCLANIPDTRIGICPHKFCKGCIDNWKIDKRIYRCPLCNEEYDNPDYQEASNLPSDDTNVDMTPQVTLNIMSAVMRNTDTTSDFTVNNFREAIRDIHMTRDNMVNMLSETMRNTNTTSDFTASNSSSDDTNVDMTPQVTPDNLSEAIRTNDLSEATTSSNTNTENIVLDLVYTMRSIIMALNNTDDNTAPQETSEE
s	RING-712-88814	DV3018051*	4.77409	0.057766		-0.507067	0.862458	MNILNMSSIFLIIYLVNVNGVNLPKLCKSNVMKYAKDIFGLINKNLSTGTDLEDLEKNDVCCNCKLPMKIILRPCDHAFCKYCSQEIIQNFVQCPLCNTEILELDDQTVRKCLSCGNERSTMVLKPCGHDIGNFCSDKFDINTSYCPLCNQLIVDKEKCSVCLEELPIVTIKPCNHLIGNSCGNRLINSKSTCPICRSDIVDLYNLTILNESDKSDDGSEINSDEKSSEMGDVTDLESNHDEELENHDEEFSDVHELISADERNSNNENASVDENYFNNDENSSNGNDSQENYSNNEEISSNRNGSNHECDSLNENDSMDEKNSTNEITSDNERNSNNENSSASENYSNNEEKSSNGNDSQENYSNNEDSSSNGNGSNDECDSNSNYDSDNESDALNGN…
s	RING-204-10781	DV3010787*	4.6747	0.0127246		1.94118	0.240848	MNTSSIIVLTFILVNNIVNGSPSISDIDEDDLLLNAPDNDTSSDDFFEDLMKSPDDDIFENPMLNLPKMNMPMMDSIFQDCLLNNFLSNKCVSCSEREPSIRLETCRHNICNECLKEFGKNQTENCIKCQTNIEKFRRIEKLPIPQLEVISQVDKKTEKKKKREQCPYCSIGDPVMTFQECGHCVCKDCADQVKIGASNCPSCDGRILKIVDQHGVSFFPSTGEKPSSSNTGYLKRLNSINSGSDLLSELLKRDNAPKANESEKNVNKEEEEEEKEEKKVEEKEEHKIDDVE
s	RING-88-141807	DV3000976*	4.58707	0.0191758		0.545163	0.778022	MFKLSSSIPILVGILILSNVICKASSESALRKFLNFLGYPRLRAVDIEANYPEDVINPEVDVGATNPEDICFVCLYEKSTVTFQPCGHKLGNICTNFLIQGKGKNCPKCRKEIIEFENLVKSCEEANEEVDIPEDACTICYVETLTVKLSPCGHTIGLLCAINFKRSQEICPFCRTKIKNYFTIDDASENPEDLFKKYDPIIKRKDQAKPLSEDKFKYLKNRFESKEMSTAEIKARYYYLRRDQEPDEELIKDINATLNFIQHIGLITHGKSIYTKNIGIRSEHIVYCTTFLKSLDDNEKPMLSNYYNRNGINMIYELLIRSRYV
s	RING-88-88181	DV3000973*	4.57145	0.00884901		2.3403	0.122397	MFMFSSSIHIMVGFLILSNVISKTSSSSVFGKYWNFFGFPRLFEEDEEEDEEEEDIIPNSINPEEINPEELCYVCYQEKLTVKLQPCGHMIGNFCANFIEQTTKKPCPTCRQEITQFENLVPLNDQPGELFKKKYYSEADKVPRELLDVDYNNLMERVSRLEISVEEIKARYCYLRRSQAVDEKLLEEISSLMNYREYSRWKEFKIKVLSLCSTSVIEHKLYTDTFQRTLSIKEKHMLKRYYERQNFKIKREFMLRENYVKP
s	RING-171-200000	DV3015904*	4.55777	0.0485847		2.7062	0.260515	MNLFILSINLFIFYVGIINVCHCLPIEIEESSTNDVEICAICLHEVNDDFKVTTCNHKFCKSCIDQWLEGSGALTCPTCRSIIKENNGKVCRVGQTNNHYQNNIVESLSFRGYF
s	RING-812-10000	DV3019714	4.53723	0.011878		1.96413	0.215511	MNKFTAYAIIICIAFQLFNLESVDGNKNAKNCQWCKKPAKISTRPCRHNLCVDCAAFINKDRNNMCPFSGCEKYTILSYERFDEHGLCTKCEKEASSVTIIPCFHRVGNLCSNNHDLGEQNKLCIICDTPFRKYLNKYEIENKCINCQKEYPMIIMRPCNHRIGPECYKQYMKSEKCPKCNIEVKLISYNEKECSICGETDRKFVTLIPCLHKICNLCANNLMLNEILFCPFCKFELLQYV
s	RING-732-39647	DV3015792*	4.50405	0.0206921		-0.0346761	0.987084	MIKLVLYITGVLLSLIAQSLANGCFCFARKREIYHEIVPIYLSCHICEQETNSVTLSPCGHIIGNYCANKFSRVKRICPFCNKYIDGFKNLVDLDDCEFDKRTIYRFRALTEIEFGRLKDSIENGMTDEEFMARFWFLRRCQEPDKLLLETIKDFFMNKNHRKNIAELKAHLLSSKSSITSELEMYKKTFKQEISEFETTALEFFFDRINLYDKYHEFDIRKMYLNCS
s	RING-33-290000	DV3010508*	4.49547	0.0119119		1.93685	0.21802	MPSTVIFVILLVFIQGSEKVLTISDDTPNLPSSSSQDESVPMLIDSEIIDTCPICLDDMKKRQDITLVDECCRKSYHASCLNTWKEKSNTCPSCRGSLNQICSLCNAKTKLTTRLFCCGRIYCDKCLYYSYRKTCPCGSDIAKGIPYDGFRKCSDCTNVGVRSFSHRCPHTYCEECFNKMSNSPMNACLHCGEKEL
s	RING-534-234042	DV3015449*	4.47808	0.00162853		2.34771	0.0280951	MFYLKFLMLMLFFCSVKILFAVDQKKISRNDLIRLVKTYPKVMGLILKSHQFYANEDLGYKAICPICWCSSYPYNIQYGSVKVSNKKLIDVVISCFNKGKYELGYMIILNVLESVSITYIYRFCEYAREMNKRGGKLTQSLENFNKLLYIIQRVFHYEIISTEPIDFLKNIYKEYESKHQENGYINLDNDYRNDLLDIMNIIEFKINFVDLGTCEQFAEEIPLEKLESVQLSEILNAINLLFKANVEIETETDKLDCDEGSCIVCMETLILDDSIYSFVPCGHTGCCEDCIYKIKTCPLCRLEYKYIIEVNAVMPSYIFGNNVWDKISRSTLEKKKAQCVNCMELIELMEPVKKFIVFPCGHGLYCHKCISQQNCVICEEKTNYFMPIYI
s	RING-70-18741	DV3012992*	4.47153	0.00432823		1.12872	0.326797	MLKRNFFFVFIFWISSAHVLCKPLNNESITRKLSKLLKYFCLVIKQDKKLPSETSNSNNIYYLENENSDSSDECKICNNEFKTVILKPCKHRFGNFCANQLKISESNCPICRDSINTFEGLVEMIERPDDILIKRFEEIKLQNSNLSMREFSPIEINQLRDGIINNTISDANICARYXDANLCARYYYLRRGQIPDEELLRDISVLPDFYKFHPLAVGLRYLIHTFPSDIQLEHCFYMTTFKLDLSTEETDMLRHYYDRNGYNSELEISMRSKYRELTFI
s	RING-814-60000	DV3018954	4.41681	0.00184072		-0.301938	0.744653	MKLHIFSIYFVMVLTSFYLKVEVDGAGSSIECPICQNTISEDIYALPCAHTYCRVCILPWLQSNDTCPVCRTRVIVNRGIAALSGASIGERNRHRPSIRIAALSGASIGERNRHRPSIRIAALSGASIGEHDGGGSSNSEHDDGGPSNSIAALSGASIGEQDGDGSSNSLVVSSGASIGLVVSSDASIGEQDGDGSSNSEHDGGGSSNSIVDISGASIGERNRRRPSFRVGSGVSIGERNRRRPSTRERDRRDHSKNDDGHGDDVKCRQM
s	RING-534-72226	DV3015439*	4.40903	0.00418419		2.28145	0.0677869	MLLNKVNLILFFIHTINQSICVDLNNITPQVVQSLQGEYSNIMRVMLKNHPYYIVSKNKLKYCPVHFSQVVNCERVPYDGIEIIDRSLTRVIDDCVEYGRYTLGYAIIVNAIESLGFTYMYQFCEFAIEMNKIGANISLYLDKFSENLHSIIVPIFNKEWISPEPYECILNVYKEHEYKYKNYEFNNVDEKYMSDLLSCKNLMKNKVHFLTEPPEKSMNNMSEENLISIQRYNNKIIEELLTKGSDSYKFITGYKYETSCLGNTYHHSGTISNIHIFLPCGHGWSCGYCNVLKEQCPVCHQQITGTQAIYIETPVSIVEKDLLDLQPRCFLDGREARCISCRNQIKDVHPPSKHVMMPCGDGWYCSKCIDNKNCTICRRECKDKLCVNL
s	RING-94-316683	DV3009344*	4.34818	0.00144619		0.494719	0.538482	MLKFLKSIAMLSLFQSVNSNQGFKFIEKFVLDVSDWHVVLESIKTPLYYNPVDEDWKRDKCSSLGFTYKKTISRQIFTPFMIPVDKFFDVRSMYIVLSEFICGDQTLSQRFMRNILENLKINQEIQSLFETNQLFEQFINETVLIIDRDKPIDEECPICCENADITLWDCNHPICKICFEKCLIKRKKTCPLCRSVYKNITSNEGLLDSVCNYADFIAAAHYLDKNFVTDQESKIIYFVQLKLYKIQSFIRNEYFQKNKKILFCHLFFSKTNIERNQA
s	RING-814-160000	DV3018961	4.32649	0.00205481		-0.341887	0.712765	MKLHILSTFFILVFFAFYLEGDGASSSNGDGASSSNVVDDDGDDSNCPICMNTISPETFITRCLHKFCEECMNLWLQRKNECPICRTPVYENNGIRFDANDPLRLNTGANFSPLGIRFYTNDLLRKYKLLC
s	RING-335-136696	DV3024913*	4.29246	0.0164822		3.30234	0.0666349	MKYPVLLCLCLVFFAAYGIPVNDQNEEHGISADKQNEISCDIQNDDQNKERDNQIEEPNCTQDDDQNADETCAVCLLNNPDTSIGECLHKFCQGCIDNWKIDKICYRCPLCNHVYDNLDFIANELSTNLRTNNLREALRNIYTVADTLVNILSAAMRNINTTSNYTANDLIEAIRNGIYRVLLINKLFDAIRNTNRTSVFTANDIREAIRNINQTRDNIVNMLFESIRNINQTTDDIDRNPRVRYQLKFFQMIITFGTVLRKLCSFIIFAEWKSTAEK
s	RING-376-215000	DV3014352	4.28164	0.0049711		1.43442	0.219432	MDFYQYSYVITAFLIIISKGSPTRKNSDESDSSKCTLHRTESEESGSSTLQRTESDESGGSKDDICPVCWKQDPQITLIDCNHKMCGICANQFVLRKLFECSLCRATIKSFSGLSMWKPYIKPGLSPDAEMAHIVNGVKSQLITDEELISRYFYLLPHQYADAEILSDIHQIRSSYSKHVLTYIRKSIKNDKPKDEIDQRTRRVFFLYHTNNQEKEILTKYFIRNGEDTEMQFSTRNRLLYN
s	RING-460-28895	DV3013167	4.25661	0.0190404		1.27664	0.445788	MTYCYIKYIVFLTFFCYINLNHSYKCIVVPYKYIYNANKIKIDFEVVDSLHYYNPVDADWKRKKCSSLGFTYKEPNTKHEFTPYTVPVEFHYTKIAMALILSELICGDRNLIYHFARNIVNNLKSNEDIEKLFETKEMFKNYIAKTTKAETLTIPTDEDEETECPICYDSKYPTYYFSGCTHRVCYICADKLIIKRNYYCPFCRTYYDGFYENKEIALSWWDTLEILAAAYYLNACIYIYDYRLDNWILYRNYSTKFDYKNEKCVYLYKTEYNMGVVTNLTSS
s	RING-26-705000	DV3001929*	4.21316	0.0511797		0.0811367	0.975445	MNSKLLSITILLSFFLLSEELSCFGEEKDKPECPICLLSIESTMTTVKCCSREFCKECLDKWIIEKKGKCPLCNNHTDVCFACGNKIPKNKDIYERLCCQKKFCTICYQLIKNNENCLGCNITGSKYHLISKNKFENPRKTNE
s	RING-398-86026	DV3016862*	4.20164	0.00262103		2.41651	0.0333342	MKYPVLLDFCLYFFAVYGIPSNSKNNKGKSVLYDCANDEGKCVVCTTKEPNESIGLCERIFCKDCISKIKKNKKFYNCPFCNQEYTNLEVEKVPDEIPPIRTINITDNQILIEAFYGTTTNESPSNRAE
s	RING-534-128782	DV3015444*	4.04683	0.0379032		-1.61456	0.411288	MLLNKVKLILFFIHTINQSNCVDLNDITCEDIQDLKMQYPDIMHVTLKDHPNYIFSYNGLKYCPVHFSHLVDYEVVPCEGIEIIDRRLKYVINNCIDYERYTLGYAIIVNAIESLCFTYMYQFCEFAIEMNKLGADISFYLDQFSENLKSKIVPIFNKEWISPEPYECILNVYKEHEHKYKNYEFNNVDEKYMSDLLICKNLMKDKVHFLTEPPEKSMNNIPKKELIKIQSFNNDVIKGVLTLSSNFCILKDITGYKNQTLCTGCTTMRYSGTVSVIHIFLCGHGWSCGYCNVLNKQCPVCHQPITGTQVIHIETPASIVENGLVILQPRCVLDGREARCISCHSQIKVVNPPNKYIMRPCGHGWYCSKCINNKICTNCKRECKDKLCVKL
s	RING-149-562284	DV3005258*	4.02304	0.00861132		0.586678	0.650075	MNTLIKLFLLFCIFYYTKSIVIESVVKFIKNVESQDGEFKFNIGDLKIPYYFNPVDDEWKREKCSSLGFTYKEPVTHQLLTINVVPVDILNNRHYLFRTLSNIICGDSNLHSKLKKQVSLSLIENPIMEEMFGTKENFSDYLSKFVLIKDSDTTMDEGAVKQCPICYEDSTSTLWDCKHRLCHNCSEMMLQRKQMKCPLCRENISYITDKETGAVKQCPICYEDSTSTLWDCKHRLCHNCSEMMLQRKQMKCPLCRENISYITDKETGNVKNLCGPIELIGAAYYLDVCIYAYYIDGGWMLFSKGWPKYDELDMQDEKCIYLYMSTDYIGIITDVTNP
s	RING-1939-5000	DV3022430*	3.9728	0.00237733		1.68258	0.0750252	MIKFTLYFTSVLLSFIDQSQMNGWYLSCHICQQEINSVTIYPCGHNVGNYCANKFSRGVVECPFCKRKIENFGNLYLSCHICQQEINSVTIYPCGHNVGNYCANKFSRGDVECPFCKRKIENFGNLYTLTDYEFEKQSPFRLRVLTENETNNLKSKIQNDMTDEEFMARFWYLRRCQEPAKSLLLDIRRHIITDEDRIYIAELKEKLLSGEISEIDVYKNHFKQELIDKECIMLCAFYTGFQNNYIQYELNIRKNYLDFVYT
s	RING-700-19553	DV3020556*	3.96528	0.0029264		2.32671	0.0345345	MKLLNSTILAVLFFVFENEKFTSAEPRIPEKCFYCLDKAPSVYLKPCNHYLCGDCSFKLPKRRKLCKCGRGVRSIEKDITDPNHIDRISSDECRCNGEEAIIMLKPCNHFICHSCSVKNRMNRLDCPTCKKKIYEYIGMDLSEVKLPQYYHFWDLCSLIDENKEPEICESMCFELLLKPVRELREVVLQLMSLRQSLRENSISDEILLLTYCYLVPGQEPDKDLVNEFKTLRNIDDFRFKIQDIHRHVFKFKI
s	RING-51-362000	DV3026066*	3.94249	0.00505743		-1.08714	0.307355	MINLRLSVTCFIILIVCISLSEAWELKSRSNSSNEYKSRMKLQGKSCPMCDNCEATKLLECKNKEHEICIFCYTTWQKYDECPLCKKIILKNQSTKN
s	RING-198-250000	DV3008008	3.93571	0.0159926		-0.102699	0.952359	MKSIMLLIFYFILTKEGVYLNSAVESYTALESTNLANGIISVQDVDCPVCFDPVQVNNYIVTKCCKRIFCRGCWNHMGMISETFSCPLCRSYDHSGTLCISCKSSMDDNEKFQYITKCCNKRLCDYCQGFWENNSTCVECKKTHKTDYNPILKIKMKLPCVICTQNIGKYSYDDQCNELYCKECFARAVQLSNRCGFCHTLYSKNITPIIKMF
s	RING-1754-7781	DV3023223	3.88874	0.00476088		1.28459	0.219629	MSLLNQSIFVISFCLVFQVVAVLNVASLFREGNSDLCEVCYKSKPVVFLKPCLHRLCATCAFNARNLCKVSSCEKLIKNYENINDNGLCYSCKEEASTVTIKSCFHKIGNTCAHYQLNTKTEICPQCKLTVSDFFRLEEVKNFCQNCNDELSVKKLKHCNHFVGQNCINKNKTSKCPVKNCNQIQDHTLENDSEQTCCICRLEKTLSVTLSPCYHKICNDCANELSLKNGTKCPICREPILRYKNIELIERCACKEELRHVVLKPCLHRIGIICADYISNKSEYYPKCPICRIKIEEFCIDDPHISNALNPSNLRRMKNVTSHYLGIYN
s	RING-398-37500	DV3025927	3.88146	0.00893999		1.99789	0.121755	MNSLNTLVTLLLLIALINHVTPGRLKSLTKKFSSFKLKGSVVPNENDEDLDGETTKCIICADRKPNKKIGPCEHKFCKECIYKLKETVNYKCPCCRETYTSDRRDARFEAEDSQTTNSTNYDDSTNLGPNDNIHEEPPSPDYHPQIPYSYPSDGQIGTSYNIPFNPHMPMPIPIPLGPNGQYPMIGPVFPFHPNGLHPDDLNGSPQDYRIIYLDNRRPQNPILNNLANMGNDVLNYIGSYFNPTEEMLNFHNTTSEERKEKLISDLTGMGLSQDEINMIVADTDNCISDNIRNNSSYEVCPSDCGGNLATCRISLNCKHKYCELCADLIRKNISVCPECGAAVMDFDYDEHAFN
s	RING-326-180000	DV3015236	3.88061	0.00597756		-0.112485	0.927333	MFSKCMMLLCVSNLIKLILSNETIEYLTRVKMNDKTEMDYYAVKLNFKFKFNLVDKEWRKNKCESLGYTFKKDMPFVLPYFQTYKYQDLYKVLSDLICGDTKFSTSLQKNICSSINTNDDINKLFRDEESLNEYLNHNITFVNPVKAEECPICFNKPDVLVILNKCRHCLCKNCADTLLIRDENKCPLCRKDFSYYTDNVEGNVISSCSVVEYFAAAYYLDTCIFLYYNENKWMLFDKNGLKYSEEDMDGKKCIYLFLNKYNKTIGVIAETEELSNFRDNLY
s	RING-849-10000	DV3020573	3.87093	0.0150065		0.316475	0.838028	MELLSISKVIIASLMCFIDICVMSGNDNHSLCLICNAKKPQVMFEPCNDIVSCSKCTIDLDGKNCPKCDLNINKCLRLEKRPINLDDIVRRIDENSYLGSCSRINDESRSINETTKTVFPSLFKKPDNDLSLGEYPLKLNSFSNQKPITKKMSVCQLCNKAIAVGYIFPCYHNCCTSCGTHKNITHCKNCKMEITNFTREERPALPKSFLRDSVMLKVCNYIKNRYKNKSS
s	RING-954-91000	DV3016787*	3.86656	0.00922867		0.377771	0.774803	MLFVTANIIFFFINKIISNYVVDLNNITMRDLVTLKMDYKNIMGLKLKDHLFYRRLSMNEVVCPLPWSHEDNSEEITYGEIEVANKSLSDVVDACLLNGNYTLGYAIVLNAIESMGITYFYRFCEFAREMNKRGATIIEYLKEFDIISPLIVSKFNREWISSESYECILIVYKKYGNKYKDYKFNNVDEEYRSDLLSCMDLVKDKLYFVKTESHIELTNNFSKEESIQIYKNNVQYISKLIKLTYSVLKSVIQGENGSSCIVCMQYGGMVNEIYSFIPCGHGWCCDKCIILMEKCPICRQNFTDIQNFNILTPGSLLSKNYRLLKSICIFDREGARCVSCLSKINDVNPPKKYVMIPCGHGWYCNKCSSQINCIVCNNKVENEMCVYL
s	RING-149-607420	DV3005264*	3.86022	0.00118349		0.483984	0.470334	MTILIKFFKIFCIFYYSKTIAANENFGFMDLVLLDDLRNFSFTTKDLTITQYFNPVDDEWKREKCRSLGFTYKEPVTYQHFTRNVIPLDIVNERKHLYRILSDLICGDSSLHSKLQKKILISFRENPIMHELFLTKEIFNEYLSKHVIIRESEVKQCPICYDNSTVILWNCKHQLCQSCSETLIKGKRLCCPLCRAKILSFSDKELGYVHSTIVPIEFLAAAYYLDVCIHLYFGNYGWLLFRKGWPDYDELNMENEKCIYLHMSNLHVGVISDVTNP
s	RING-335-32919	DV3017612	3.83199	0.00282501		1.64469	0.0830051	MNYPVFLSLCLFFFVACGIHDDDQNADTDDIPVENQNEEPYSIQNDGQNEEPDGITVKNQNEESCAIQGEDHNEKQLCSVCYDKNPDTSIGECSHKFCKGCIDTWKINKRSYRCPLCNQVYDNLDVQEDNNTASLDTMIDLLVAMRNITMTFDNTDNFQVTNNNTTSVHTDDDRIPQETSVFNIQEEVLNDSEIPDIVINYFDDFLAILRSINMTSNNTDDNTTSQETNNNTTSDHNEGNISED
s	RING-88-95000	DV3000974	3.81205	0.00772746		-0.398921	0.742939	MFKLSSSIRITAGFLLLSNGIFWNLFGISKAVDEVDMEVNNPEDYCCVCLYEKLTVTLQPCGHMLGNICANYLEQRRQNICEICRENVTKFENLVKSCEEANGAVDIPEDACTICYVETLTVKLSPCGHTIGLLCAINFKRSHEICPFCRTEIKNYFTIDDASENPEDLFKKFDPIINIEDQAKPLSEDKFKYLKNRFESKEMSTAEIKARYYYLRRDQEPDEELINDINATLTFKQHIEFIVFGETIYTNNISIRSEHNIYCSRFLKLLNSEQNFMLSQYYNRNGIDIIYELLTRDKYVQFENQGIN
s	RING-534-145531	DV3024998*	3.80874	0.0622329		1.45531	0.502773	MSLIKINLILFFIHNIKSNYIVDLNNITKNDLVALKNDYKNIMELYLKNHPFYANEMLDKNRMICPLPWSHTGNYRNIYYKDTKIENRRLFDIVNTCLSNRKYSLGYAIILNTIESIGITYIYRFCDFAREMNNRQAILTKYYSEFNEILVRLIMKFNRDCISLDSYECLIIVYKKHMSKYTNFEFNNLDEDYRSDLLNCMESMKFKINFVDAESQLEPLENLSKKKLFILWQNYVQNIINIDNNNFFLKSIDGIKAKNPCYVCKNPGNMVINKYSFLPCGHGWCCLYCLKTIDKCPFCQQNYSNFQVINIMTPSLSYSKNDQANIRSSIIDSENSRCLDCFRLIKEVVPNTKYIIVPCGHGWYCNDCSMRYSCIVCDKKVEDLNIL
s	RING-591-45000	DV3019222	3.79925	0.0375101		2.88956	0.131128	MKSKILLIVIIISFEIITIAFSVPTNRNSNQNSPRLTLSNSSRFLMAMLESCCLGRRSTTIDNPIISTLKYKLNCEKLHCDDDNESALSDDECAVCMDETMRRNMYLVPCGHLYCIHCSKFLYKDKKEESIQRKNNDMGYIITPEARQKQEKSRAQ
s	RING-125-55500	DV3006096	3.7918	0.0224659		0.19886	0.909562	MNLVITSVIFLIVFLYESCGLDEQTECSICFNEFKGLVLITECNHVFCYDCLNLWRERKSICPKCRMYIRKTMICQYTSPVNESDMIVSWENPRIQPGITREEELILLQALIPTISSYLLIHKEMIARYLFLIPNHYADKQLLKDIESIIHDYDNKLSGLYHWILNVKTPYEEDLLKRCSFKMNLTEKEKSILKEYYLRHNLDPDEQFDIRKEFVKSLDFVYAPSNRQARETQ
s	RING-781-95000	DV3017880	3.7835	0.0346244		0.00559093	0.99755	MFSKKIIFLWMCNLIKLILSNEEITYLTSVKMDNKTKMDYYGVKLNFKFNFNPVDEEWKKNKCESLGFTFTKHKQFVLGYFQKYKYYDLYKVLSDLICGDTTFSITLQKNICTSIKTNDDIKKLFRDEESFNDYLNQYITFLNPVSLHYNDAAKECPICFEEPDLLVILNECHHCLCKKCADTLLIRNENNCPLCREYFSYYVDKVEGNVISSCSVVEYFAAAYYLDVCIFYYYNENEWLFFDKNGLNYSEKDMDSKKCIYLFQNNYNRTIGVVVKTEELSNFRDYLY
s	RING-94-300000	DV3009343	3.78063	0.00471368		1.72055	0.104963	MKFIISLLFYYIYFLCCINAVVDHEKLLEIAGIMAKSKKYVEAFTAPFELLTDLLLYSSFLRKDSATLKIEDEGGYIYGEYHRTAEYNLKNCKIHEISILRDFKDYADITLTNNDVDCPVCYFEPKNPVRIADCTHLMCQNCLYDMIGHNKLFCPLCKTPALKTYLKQNVFYDTQVKNRKKIMKEIFLKYLYYLNKFDYSMQFDRSVTTEEEKTKLMCHHFNRYDVRCKIIAMIRSTDYSVKTYRFYPICIKNQCIIRPQNYDSFYPTITEAIGNGPLVFQQLEDKSYKTFVKNKDGYEVMIDWIPEID
s	RING-534-40288	DV3015438	3.72619	0.0797454		-1.69801	0.463544	MILNKVKLILFFIHTFNQSICVNLNDITCEDIQELKMEYPYIMHVMLKDHPYYIFSYNELKYCPVHFSHLVDCERVPYEGIEIKDSILEYVVNDCIRYRRYNDCIRYKRYDLGYAIIVNAIESLCFTYMYQFCEFAIEMNKLGANISLYLDRFSENLHSIIVPIFNKEWISPEPYECILNVYKEHEHKYKNYEFNKVDKEYMSDLLSCKNLMKNKLHFLTEPPEKSMNNMSEENLISKQMNNNKIIEALLTIGSGSFKDITGYKYETSCLGDTDHHSGNIGNIHIFLPCGHGWSCKYCNVLNEQCPVCHQQITGTQGIHIDTPASIVENGLLHLQPRCVLDGREARCISCRSQIKDVHPPSKHVMIPCGHGWYCSKCIDNTSCTICNGLIKDTFRVKL
s	RING-58-350000	DV3006250	3.71646	0.00524611		1.59975	0.13078	MFNNEFSVYLSVLFTLLINSVIFINGSPVEVNCINPENNVKNYTALVRTLGLNDKENCPVCLTSTPSVTLIPCCHSYCNKCSQILSGNDELCPLCRTRIITFDGIKRTPGLNDKENCPYCGNEKPSVTAMPCTHSFCQVCINIFKRINTKAPCPVCQKKIEYYEGFNPEYKSPKPVSIELLTEIAEEDFLEQEQNIEHNYLFNLDENIENLDEEVLSSVNNFCKICQINKKNKSFLPCNHNACDSCSEDIKRLGMVCPFCEENVIQILDLTNWEH
s	RING-1264-26727	DV3021920*	3.70967	0.0122167		2.34293	0.0908245	MFSPCSMILLASLVVSSKGDVHCLICRQTVFDNFCTIHNCGHEVCIRCLTKIVCSENPTCPKCTKRIDKVTGPNTYESELDNFKRAVVNDNVADERIIARYRLLPPWQVADQKMLQSVKAIVYKYDAVFWNAAIQKIRSNVDGYTFVEDVKERSKLFCFKFDEGETEVHILHQFYKRRHYDANNEYAMREFAYEWESGNSSGNVV
s	RING-954-78352	DV3016786*	3.70473	0.0261761		1.24116	0.438303	MVLIKVNLILFFLHKINSNYVVNLKNITMNDLVLLKIDYKNIMGLQLKDHLFYSRLNMDKMVCPIPWSHTGHYDEIIYGKIEIANKSLSRVVHACFLNGKYSLGYAIILNTIESIGITYIYRFCEFAREMNRRQIILTNYYNDFSEILYLLRVIFNREWISLDPYECLIIVYKKHKSKYTNFEFNNLDEDYRSDLFSCMESMKIKINFVDVESPLRPLENLSNEELFILWQNDKQNIIKLYNLDKGYLFYLKNMDGDRAENSCIVCMNPEYMVKKIYSFVPCGHSWCCNNCLHKIDKCPLCRQNYSNYQVMKVITPSISYAKIDREKIPRSLIGQENMRCINCLRLIKDAVPKNKYIVIPCGHGWYCNDCAIRERCIVCDKKVKDKIRIYL
s	RING-534-136866	DV3015445	3.69623	0.0272289		-1.1215	0.487619	MILNNVKLILFFIHTFKQSICVNLNNITLTDIKTLQNEYPNIMRVMLKDHPYYIFSYNELKYCPVHFSHLVDCERVPYEGIEIKDSILEYVVDDCIRYKRYDLGYAIIVNAIESLGFTYMYQFCEFAIEMNKKGANISNFLKIFSKNLKSKIMPIFNKEWISPEPYECILNVYKEHKHKYENYEFNKVDEKYMSDLLICKNLMKDKVHFLSKPPEKSMNNMSEQNLISIQMNNNTIIQELLTIGSGPFKDITGYKYETSCLGDTDHHSGKIGKIHIFLPCGHGWSCENCIVLNEQCPVCHQQITGTQGIHIDTPASIVNNETNNSHHLLPYHKTISNDVPYHLFFGENKKCTKKMYLKIKMTC
s	RING-847-20000	DV3018353	3.61797	0.0688343		-0.59647	0.793265	MKSKFIFLNFVVFCCILSDVISTNHFDRYQDSYLNIENLDEDTIAAIINSLELNQKETKDDYSINQEDLDIALKASHDYSINQEDLEKALKASLETNRRVTNDWIDDELDLDLISEIIALQEVEETKSSMTNVETNRGVANVEMNSSLTNKSSSNLTPPSSSRPVHSSDNDDDDDNESVEVPLIRTRTSTPQSTSIPQPTSKPLSKTSSQSESNENQDTKICSICIEEKKLIKFSRNCKHQFCEKCCRDLKKSLSNCPTCLTPTHLSYQLKRLKSLLGKSNKKMSRHNKN
s	RING-90-30932	DV3004096*	3.60511	0.00809985		0.14299	0.908201	MTFRFIKNSVLLSFLCYIKLNNSHEVIKVPHKCFMIDGDIKLHHKKINSPVYYNPVDTIWKIEKCHSLGFTYKEVNTKVMFTSFVLPVELYYTEKSLPIILSELICGDRLLRKRFARNIVNQNLISNDDIKQLFKTEKMYNEYIAKYVTLNTTAQPIYNSEVCPICFDKISISCVLNNCKHQLCGTCTDKLLIKKRKSCPLCRASFITFLENEENMKSLWGELDILAAAYYLNVCIYVYNVRKKVWILYHNSFNTANMKNEKCIYLYLTKNRMNVVTNLTPP
s	RING-712-67655	DV3018050*	3.59109	0.057637		0.151274	0.948084	MKMLGLSFITIVFFIIVTADYEACIFCNSEHQSWLIKPCHHEIGSSCFTQVMNKNQLCPKCKIKIDSSYNIECIFCHEEKMSVILFPCCHKIGHECKNRIPSHSFNCPICQNKIEKLVDIESFENCILCFDEKPSVTLDPCTHQFGNSCSIILKQKKFNCPICRRPIDNFIDLDETRNVIHPQSCDDYELMQMLLPILYM
s	RING-814-30000	DV3018953	3.49464	0.0145484		1.39459	0.27461	MKFHILSIFFVTVFISFYMEICHCAKKEIIECSTNDDSANPLNDCPICTNTLREPIHTTTCGHEFCKGCIDRWLQDKSTCPICRSSIDSSNDNSQNVEFIPLIISYEDNSQNVEFIPLIISYEELQINNEEDDN
s	RING-125-94500	DV3006101*	3.45737	0.0126568		1.98855	0.1182	MSYLEFFISFVIFLILYSTITNELDNQTTCSICQDDLDTVIWLLSCKHMFCQECLTPWIKENSICPLCRAEITFALYRYPSLEEIDEWVESYIKPGLSREEELIRIRKNVITPTHTTECEIIARFFYLRPQHYVDKYLIIDISKIFDSFKYQLPWIINELINNIETPLMEDIERSFFYRKKLNSYENNMMKQYYLRNKINPKDIE
s	RING-129-280000	DV3004560	3.43738	0.0518062		-3.55314	0.0783461	MVSITMFPLFLVVISVLIVLPSWELPSSSNNDSKRKRPDDVAKNDIDVEKKPKSNSCEDCKNIVYSKKFYAILYPCKHEFCTNCACRIINNDKICFTCNKLVTHGIHY
s	RING-809-70000	DV3020581	3.42202	0.0189512		0.467489	0.739508	MDIMSVLPKIFIAIIILLIAIQKGGQVPSSSDVSKDITGFINSNNLENCPICCQEILENFSQTICCQKIFHFKCLNDWIILPKKCPLCRQHPFEKCKICLGYLNVDATNVKCCKSQFHKKCLDEWFKKKFYTCPNCKKHLITGVDRCRMCDQFLSVDVTNVNCCENQLHKKCLDEWLTNKEVACPNCDKNLITVCKECNQDVIMNIAVAECCKTQLHQECLDKWLTNSIRCHLCEGDLISGSHVCSFCKRMKKNENMNLVLMNCCSIYLCTDCINTNLKTKCLCGGYLVEGITFEDVRKCTQCKERTGKYNYSPRCPQIFCKKCFKHLNKCCVDKPPYCIYCFEEYVKKPFFSWH
s	RING-1122-28453	DV3018367*	3.34731	0.0291353		0.560339	0.71927	MFLNKLKLVFFFIQTINQSICVDLNNITREDIQTLEMEYKDMKFVKLMDHPYYIKSRNEDNFCPVPYSHLVDYHDISFEGINIINRSLQDVVYICVIEKKYKLAYTIFLNAIESMAITYMYRFCEFAIEMNKKHSEISFYLKVLSDTLAELIPIINREWISPDPYECILDVYNSHKSEEYKFNEVNTNYRNALLSCMELMKDKVHFLKEPKKVTMNELTVNQLKQYQDMSNRVISGHLTLKSGPTYKDITGDLYQTSCTSCKEENTGTTNEIYILSPCGHGWCCELCINKFRRGKLSKCPVCFQKIRSTQELDIQTSVSIVTEKYVPLQARCILDEREARCIKCRSQVTDDNDDDELSKSYIMIPCGHGWYCENCIKHEKCSKCKQKKTNKLCITLKNN…
s	RING-662-100000	DV3017843*	3.27585	0.0149319		-1.59002	0.193788	MDYIIKIAEMNFYLGLFIVLASSMNNLNEAEENSSYDITNDDVCIICHGENIELGSFNNCVHKICIECSKTMRFNYVCECPICHNENTEVTGVQPDTDNICYTCGKEPVTVDIGCINNHMTDEPKISSTGEDEICLCKSEHVSHLLMPCNHHIGTLCSLYLRSNSKDCFLCGAIVDECISIKEFHKREMENIEKARKTEEAKKNKKYRALKMFLCNTYGESSSHDD
s	RING-371-100000	DV3017367	3.09386	0.00301738		-0.799013	0.266813	MLQLTKNFKKKMFIVNIIILLAVLRKGGMVLISHNVPKDLTIFTNSNKLESCPICLDDLIEDVSQTMCCHNKFHSECLNYWINKPNNCPLCRQDPFEKCQLCQKFLHKHVTNVHCCGSQFHNKCLGKWLTQSSTCPKCYINLIPKCQLCQQSLRDDVANLQCCKSQFHNKCLDKWLTKSNACPKCNNTELLTQCQLCKKFPNSDMTYVKCCKSIIHNKCLDEWLKKQIYECPNCNNYLERECKMCHKSLFVDLTNVKCIICNFEFHKECFDEWFKQNICGCPNCHKHLITGEYDQFHQKCLDYRLTKCVACPTCRADLIPETMVCSNCKYKRIKTDLDLVKMKCCGVNLCRFCIGHPSRNNCLCGRSFLEENVVCHICKNPEGIIIGNSVVMKCCGKSL…
s	RING-1009-20000	DV3021408	3.08337	0.0837597		-0.51194	0.80578	MKFHILSIFFVMCIPIYLEVCFCVIIKSLESSSDDDSVSFIGNECVICDNEIKKEAYFLRYCQHFACKLCLDDWLKNKISCPSCGTLIIDKTKNCTGFIHIILPSQEEPNRRRPSNQLFRWW
s	RING-568-7085	DV3020325	3.00119	0.0748406		0.35914	0.85826	MKLFIPNIILLVVLQKCEKVLTSSDNLEEATGLSDTNEQIICVICLDEMNDNDFKHPCCKGKYHKKCLYKSITFNLISCPICQGNPIEDIRICNNCKSTKYNNELEKMKCCGIDLCKNCVNSSMKTQCSCREDLVNGIVFSHFRLCISCRQFEGKYTFSSRCPQMFCKECFNSLRNQNDGRCSYCGEKTKKKKSFLCFS
s	RING-634-60000	DV3016877	2.99077	0.0348333		-1.55429	0.272376	MKIFIANILIVLLVVLQKSGNVLTTSDISITDSDNQSEKCFICFEEIMNDKYQTLCCKKPVHFKCIDQWFDISKKCHLCRGIPLKVCSICQVNSLDDFFKSKCCGKKFHYKCLEKCFDKSKTCPQCIHIFEKCAYCGEYFKDDNYYFLRCCQFNVHFKCLREWIKSNDVECLVCYGRLILEDSFCYSVQD
s	RING-177-25017	DV3012135*	2.97963	0.00951614		1.16779	0.230633	MLFFLKMFAMICFLCNISFIQISCAEKSISYPSKVTKWDGSILQFDTKEFKTSHYYNPVDEEWKREKCRSLGFTFNEPITEQKFTSFMIPVDSFFNNDGMYYILSEVVCGSQKIRHQLQRNIIQNLMENQDIKQLFGDELFNDYIKNTIKISDPVEPDRRESCEACPICYENSTIILETCNHAICQECTDKLKIKKQYNCPLCRSQIEKFIDINGEVQSKCGCIELFAAAYYLDVCIYVYDNIQKYWLVYRKDWPNYDNLDMKDEKCIYLYVTENRFGIVHNVIE
s	RING-954-17794	DV3016780*	2.97128	0.0437175		-0.629541	0.685907	MLLNIVKLIIIFIQTINQSICVDLNHITHADIQTLEREFPNIMKITLQNHPYYIKSNNGVMVCPIPYSQAVDNEEVPYKGILIENEILENVVNECVNNHFYTLAYIIILNAIESMGFTYMYRFCEFAIEMNKKRANIFDELEDFSEHLEELILIFNRELFSPEPYECILEVYKKHKHNHKKYKFKKVDRKYRKDLLSCMKLMKDKVHFLAEPRVESINTMSINELEEYSDNNNKVLRNGLSLWSQISNYKYVIGDKNQSFCGRCNRLCSGMVDTIFIFVPCGHGWCCDLCYSLVKKCPVCHQDITSTQQLNILTPTSIVEGNYLTVQPKCVLHRREARCISCFKKIQNMNPPNKHVMSPCGHGWYCSKCIDNANCTECNLIIKDKLRVKLLNNE
s	RING-534-91098	DV3015441*	2.93092	0.0177301		1.28297	0.258365	MLLNKVKLILFFIHTINQSNCVDLNNIKDLDVQTLKMEYRKIMHAMLKDHPNYIFSYNGLKYCPVHFSHLVDYEVVPCEGIEIIDRSLTGVVDDCIDYEKYTLGYAIIVNAIESLCFTYMYQFCEFAIEMNKLGANISLYLDQFSENLKSKIVPIFNKEWISPEPYECILNVYKEHEHKYKNYEFNKVDEKYMSDLLICKNLMKDKAHFLTELPEKSMNNISKKKLIKIQSDNNKIIEDLLPSSIPTFKDITGYKNQTLCTGCTTMSHSGTIREIHIFLPCGHGWSCGYCNVLKKQCPACPQQIIGTQVIDIETPASIVENGLLYLLPRCFLDGREARCISCRNQIKDVNPPNKYVMRPCGHGWYCSKCIDSANCTKCRSEFKDKLCVKI
s	RING-210-51176	DV3014482*	2.90189	0.0693144		0.0910875	0.963994	MNLHFIKYMVLYFILTKASVEDNEDSNNYDECPICLEELVTDITTHTCGKKYHEKCLSNWDKISKFHNCPICRGILYPGCIFCLRQIQLGLRFQFYTNCCQGRLCILCYEFQKDLRFKEKCPNCNKTGDIPVHKKDIIIPCVNCNENKANYNVSTKCLHYYCKECVNHKVTIGEKCQFCKAFLKARTWMSWLY
s	RING-41-200000	DV3002485*	2.84909	0.00232046		0.544611	0.372084	MKFFSLVSLSTMVFMVIHNDHYLTKCIATSGVPESSGGANKNTNCCVVCHKPARNEIIMGCLHNSCDVCYDSIKYNEDCPACVAQKNKEQQDKWNEENKLFDQKCSKKEPEKPHRPKYPNNDWNDRFSGF
s	RING-793-60000	DV3019648	2.8386	0.127505		0.245193	0.91674	MILSNHSIFVVSFCLAFQVVAIINLEALFRECDYELCEMCYKVKPEVILKPCLHRVCVGCAFNTKYECKIPSCKQYIRNYDNIKDNGLCYDCKEEASTVTMLPCFHKIGNSCGFYKLFSKTDRCPQCDLKVNEFKKLELVRNHCQNCRTELSVKKMKHCNHFVGQNCINRNKTTKCPVKMCNQIQDHSSENDSEQTCCICKLEETLSVTLSPCYHKICNKCANELSLKYGTKCPLCREPILRYKNIELIERCACKEELRHVVLKPCLHRIGILCANFISNKNEYHPKCPICRVKVEEFCHDEPLIRNALNPSYLRRIKNVTSHYLIDTIWKII
s	RING-58-335000	DV3006246	2.81359	0.00481127		1.98392	0.0306811	MLLPYFFAMVLLLTFMNECHFIYVIIILHYFIVACVKRNAVNLESSEQRKRTTGFNDGTVCSVCMNDISSVTFVPCRHSFCNKCSHILHGDDKPCPLCRQKTIKYDGLSKTTGLNDEEDCPYCLTEKTSVTAMPCTHSFCQTCTNKFKRINKHAPCPAKDCKRIIEYFEGFDPVYINPKEDLRRNPQRIVVEILNNNSGNSESDIMELTGVSSTLPFICQICLSECTVSSFIPCNHSACNSCVEDIKRLGMKCPFCSLEIDNIINLKLCQNCLQYPSMNFFESCDHYLCPSCIDYAITNNAEKCLICQEEFMIIESRNSNNL
s	RING-954-50652	DV3016783*	2.73911	0.0128575		-0.817862	0.395652	MFLNKLKLLIFFIQTINHSICEVDLNNITFQHLETLRMEYRNIMQDILQNHPYYIKRKNGVKYCPVPYSHAVDNEEVPYEGIEIINRELKYVVKNCVYEKKYALAYIIILNAIESIGLTYMYRFCEFAIEMNKKGASISDHLKEFSNNLHYKIIPIFNREWISPIPYDCILNVYKKHERNHENYKFTNVDEVYMSDLLDCKNLMKEKVNFISEFKNNITMDDLVMTQDYNNINIKRLLPNDFSGFKRIVGYKNQTLCTGCTDMRYSGTVRVIHIFLPCRHGWSCQYCNVLNNQCPVCHERITGTQVIQIETPTRIIKKGFLSLQPRCFFDGREARCISCRSQIKDVNPPNKYVMIPCGHGWYCSICIDSAICTKCETKFEDKLCVNL
s	RING-147-60000	DV3011462*	2.7004	0.0125875		1.11697	0.240955	MVNSFVSLITIIAILVVLIKGDSENCYVCEIAISDVYVIPCRHDLCSSCANRLKNGNSSCKCEKGIKTIVQRTPESILKKNDVEEDCGICMTKEADVMIVPCGHFFCGHCIVELHNRHFQCPVCRSDMESYKGLDAEQTQQLLIFNNDENNFDDTFDRSSVTNDEVLSSMTRVYLEQLRLRSSSESNDSYSIEQITELFQDAVLEIHGSESVEFSSSGSNALEMNNNETVDFSSPESTDFFPYENNTSPGR
s	RING-16-700228	DV3025452*	2.58028	0.0400675		-0.616444	0.635838	MNNATSIIIVIICFIKVFVNATKSLEVSKTQNNEAVEMIKDDEMCFLCHEEKLTVKFLPCLHKIGNECASRLFAYGHKYCPLCKTEIMMLSNYVDKGICYRCEDEKLTVTFKPCGHKIGNNCAYRMHVLNQKSCPFCENYINEFENLCKPYIHIELCVCCTEKTSRTIQPCNHLVGYECGSIIDDADIISCPICNQVVNSNTVNQNPVESPNMYSSELDGYHTGMALNSEINSPIILSHYQTPFAREFSTDSPGSSYRYIGDRLERTEDIGVFEYIRDEENDITDVADGFSLSEAQD
s	RING-534-110185	DV3015442*	2.48004	0.0454027		-0.622653	0.631997	MLLNKVKLILFFIHTINQSICVNLNNITCRDIQDLKMQYPYMMHVTLKDHPNYIFSYNGLKYCPVHFSHVIDCERVPCEGIEITDGTLECVINSCFNHKRYTLGYAIILNAIESLGFTYMYQFCEFAIEMNKIGANISYYLDQFSEILHSIIVPIFNKEWISPEPYECILNVYKEYRHKYKNYEFNKVDEKYMSDLLICKNLMKDKVHFLTDLPKKSMNNISKKKLIKIQSDNNEIIERLLPSSISTFKDITGYKNETLCLGSTLHNSGKIREIRIFLTCGHGWSCRYCDVLNKQCPVCHQPITGTQDIHIETPASIVENGLVILQPRCVLDGREARCISCHSQIKDVNPPNKYVMRPCGHGWYCSKCIDSANCTKCRSEFKDKLCVKI
s	RING-90-15603	DV3004094*	2.47463	0.0153797		-0.258961	0.791427	MIFCILKNIVFLIFFCYVKSNSSHKGIAVPYKCFLIDKNLKTQFKRAKSPLYYNPVDANWKRAKCSSLGLTYKEPIWKHELTSYMIPVESFHTEFALPIVLSELICGDRNLKNHFARNIVKNLTSNEDIEKLFENKDLFEEYIANSMIIKRPDIPVDVNEEIKCPVCYEKKYRTYYFNGCTHRVCEICADKLIIKMNYNCPFCRRFYPESNENNEVVISIWDTVEILAAAYYLNVCIYVYEFPENIWILYRNISTRFDSKNEKCIYLYKTEIHWGVVTNLTSP
s	RING-793-30000	DV3019645*	2.42692	0.0822762		0.872684	0.569097	MILSIFVVSFGLAFQVVAVLNVASLFRDCNQELCEVCYELKHEVILKPCLHRLCRTCAFNVHHQHDRICQVQSCQKFISNYDNINDNGLCYACKEEASTVTISPCFHKIGNTCANDQLYLETQRCPQCDITIRQFFRLGKINNFCQNCHDELSVIKMKHCNHSVGQNCINKNKTTKCPVKYCNQIQDNSSENDSEKTCCICKLEETLSVTLSPCYHKICNNCANELSLKYGTKCPLCREPILRYKNIELIERCACKKELRHVLLKPCLHRIGVVCADFISNKNEYHPKCPICSVKVEEFCNDEPLIRNALNPSYLKRMTNVTSYHLGLYNLLCVSRRND
s	RING-145-624000	DV3005685	2.42519	0.0156288		-0.134551	0.893513	MKLFSLVFSSTVVFMIIHNDHYMSMSKATSSDNSSMKRVTLDDKNLCEKCNSTKKTVENFFHCKHKFCIDCIRTFRINAYECYIDAWEIYRCETNQSEKNQCVINQCEIKNCQSKLPIGKCLKCNQDKPVDTLFHCKHKFCEDCIKCLLKTKTYNCPIKKCNAEEHTGMRLILCKYCFKYTLKIRQFSGCLHEFCFDCGENYLRGRIKCRVCAQNQRDNENIVAEKKNKMYKERLTTTKNNHKKK
s	RING-1240-2500	DV3021067	2.40383	0.0214422		1.48587	0.142874	MKLFFLVFSSVVVFMVIHNGHYMSMGKATSANNKCDQCKHIVDNTNPYYCDHLLCNSCIIDRFSKNKPKCKDCEDCEDCEDQNNE
s	RING-7-800000	DV3001488*	2.36032	0.157826		2.15995	0.261418	MKLFSLVFFSAVVFMVIHNGHYMSMSKASSSNNEKKVFCVGCYVNKPTRVKLEGCDHFACKECIANMKIGRQSCTYCFPKDEKQPDREPLVFENGPWMPKPGREY
s	RING-340-168928	DV3013334*	2.28907	0.0127635		0.128676	0.884237	MLFSNKFFVILFMFYFLKSVSSKWGVKYLKSITSYYGNKVQFNEDSLNIPLYFYPVDKHWKIEKCTSLGLTFKEPITRHKFSPTMVPIETFYDRHDLFKLLANFLCGERKYDNILKKKIIQSMKNNEDIKKLFESKELYDIYMSSSRIVNKIKPIDINDTKCPVCYVKSPYVIAKCRHPLCYECAESLRIRNQKSCPLCTMPFNIIASIQDGFVISNNGSVELLAAAYLLDVCIFVYINNKDWFLFRKDWPNYDKLDMKDEKCIYLYMNETQIGIVTMVVGT
s	RING-26-605000	DV3001921	2.15619	0.255343		0.846699	0.716714	MNSKFLSITILLSFFVLSEELSCFGKRKDKPECPICHFPLKTTTTVNCCSSKFCKKCLDGWIKVNKKGKCPVCHNHIDVCFACGNKIPEQEDIYERLSCQKKFCSKCYEWNINSRLCKGCNKTGYLYQTISQNKFENPRKTNE
s	RING-494-12500	DV3015621*	2.09568	0.0490565		2.7189	0.0388263	MTMLNLFVILLSLYFFYVKGASVSSVTEASSSNQSSVPSVTEAPSANQCNQQNDENCADCSFPEGSFNITALEKTDSCNHKVCLMCYYKHQQLGTKHCPKCNVFLLSWLLNNN
s	RING-41-275000	DV3002496*	2.09388	0.0164815		1.24743	0.129999	MKFFSLVSLSTMVFMVIHNDHYLTKCIATSGVPESSGGANKCVPESLGDANKQDESSDGADQLEKGKYTPPKCGSCGETVNESQRKNFSCGHLLCKSCVNISLEKYKENCLLCQENKNKNNDISKESFGNNSNYLYGCAVHDEFAYAIVKKFEPLFSSNSSDREHSYIRELKKRFSNK
s	RING-1122-48113	DV3018368*	2.01482	0.000932292		2.66065	0.0017739	MLLNKWKLIICFIQAINQSICVDLNNITAEDIDTLVKEYKDMKSVKLLKHPYYIKSRNEDNFCPVPWSHAVHCEEVPYEGIEIVNKKLTDVVQRCRRKRKFKLGYTIYLNAIESIAFTYMYRFCEFAIEMNQRCVEISFYLKVFSDTLHKIISIINREWISPKPHECILDVYENHKSEENKFNEENENYRNDLLRCMNLMKDKVHFLREPKDETINTMTISQLEHYNNMSYNYITYHLTLDKYSSPLKHITGDKNQTSCIICETEHSGTIWHIYFFSPCGHGWCCDECFGDIEACPICNELITSTPKLDIRTSVSIVTEKYKWLPPRCILDGREARCVKCRSQINHSNRHIMIPCSHGWYCENCIEDEKCSICSKKKTDKLRIILKNNELHSN
s	RING-335-152500	DV3017623	1.84779	0.277397		-1.98685	0.324377	MNYPVLFSLCLVFFAAYGIPFNEQNEEPCDIQIDDQNKERDNQIESPYDIQGDNQNEYERCSICYDNNQDTPIGECEHKFCINCIDHWKFNKRTYRCPLCNHVYDNLDFIDNELSANLRINNLRQVQRYIYMFAGTLVNILSAAIRNTNTTTVFTANDLSEAIRNINIRSGFTDGIYRVLMNDLAEAIRNINTTIDYIGKNWKFF
s	RING-174-115000	DV3007202*	1.79095	0.0231668		0.127824	0.876258	MFQYSIFLLECIVLSIFLGVVKVLQVNNTQSTMSIEDNFVLQVKSPDDVCKVCAFDPPTVSFVGCKHHICNYCANLLRLFNCHFCPICEVPFIELIGIKPLKLCECNKEIATCTRILFKGNCPHRIGHGCALRRLPKRQFNHCDECGADVKAYTDILPVDEYEKRTSKDQPIRSRLQNAIRIRPN
s	RING-534-291164	DV3024996*	1.78348	0.138196		-0.0791904	0.959873	MLLNKWKLIIIFIQTINQSICVDLNNITEKDVDKLQMEYRDMNYVIFVKHPYYIKSHDEENFCPVPYSHVVDYAEISYEGIELIDRSLMIVVYNCVAEKKYKLAYMIFLNAIESMAFTYMYRFCEFAIEMNKRCAEISFYLKVFSDKLTELIPIINREWISPEPYECILDVYENHKSEKYKFNEENENYRNDLLGCMNLMKDKVNFLREAKNETINEMTISKLDRYHNMNYQVINYRLTLKKYSPALKHITGDKTCPVCNKLIRSTQYLLIKPSVSIVNKVYERLPPRCILDGRGARCVRCCSHIIDEDDHSNRHIMIPCGHGWYCENCIWEDKCSICSKKTKKKLCVILKKQ
s	RING-954-38298	DV3016782*	1.76511	0.147153		4.89568	0.0123999	MLLNIVKLIILFIQTINQSICVDLNNITHADIQTLKREYPNIFNAKLQQHSYYIISKNEVLYCPVPYSHEVDNEEVPYEGIEIINRKLEEVVDNCVYEEKYALAYIIILNAIERMGLTYMYRFCEFAIEMNKKGTNIFDYLEGFSEHLAKLIRIFNREMISLKPYECILDVYIKHKPNHKNCKFNKVDKKYREDLLSCMELMKDKVHFLAEPRVESMNTMSIDKLVEYNNNNTRIILDGLRLVLYFPDYKIIIGVKNQTSCTICGREYSGIIQIIYIFSPCGHGWCCNTCADKIVACPVCNELTTGTQKLSIQTPTSIVEKEHWPLSPRCILDGREIRCLKCRSQIKDANPSNRHVMRPCGHGWYCRKCAKKKNCSLCIHKATGYLRVNLLNNE
s	RING-849-30000	DV3020575*	1.75267	0.0489486		-0.151696	0.880857	MHKTTKTFVLLVVTMGIFMIVVNAIGIPIIDSENNNEQNDTEMFESDDEMEESSVSVPEKTLNELILKLNEMLKMNNKTNNENQENVFCVRCNSDKLSTYLLPCMHKVCKICEYRIFSQQMNVKCEKCQTQVLQLSSADKELSKEEAWKLINLMDKI
s	RING-22-450000	DV3012362	1.71911	0.184852		-3.55743	0.043275	MFFSTKIFFTLLFTIFFPMSNANKKKIDTNETDEQNNKLYYHPTIEWDSKDPSKCSSCEKNPYNMTITTCGHRYCYDCEKSMLNGQLNCPLCRDNPIDLSDYPTDFVLPCSMHDLYKLEMYQGYVTRSKLYRKSYHELCDKKQENILK
s	RING-22-5000	DV3012340*	1.68121	0.166981		-0.251783	0.87038	MLLFKSYKYLIISLVLSSFVTYSIGLSRVTSLVFRDKFSPKYLGLPKPDHGKRFCSVCQENKANMKTECGHSFCVKCIYQTIETGITQCPLCKVSLDYLKQIFDRLISKESSNQNENKQQITQSQQHTNEHENNNIHNESSDKEKDHVELTYTNENLPSDNRFGYFANSGNMYDRQTGQIISGYNYESYDSGNDPYNTQNSNAMYKPVPQEPYDENIHRFVNNWFAVDVPQYAEQ
s	RING-508-10000	DV3016364*	1.64543	0.11216		-1.18805	0.304685	MFSKSIILLCMSYLIKLILSNEEVTYLTSVKMDNRIKMNYYVTKLNFQFKFNPVDEEWKKNKCENLGFTFTNHKPFVSAFIQTYKCQDFYKLLSDLICGDRKFSMKLRKKICNSIKTNDDIKKLFRDEVSFNDYFNHYITFINPVSLNYKDAAEECPICFEKPDVLVILNECHHCLCKKCADTLLIRNENKCPLCRKYFSNYADKVEVSPCNKYGDNKCPLCCEKSDLPVILNMCHHSLCYGCAESLQNKNKIDCPLCGQYIFYYTDRVEGNVISSCSLVEYFAAAYYLDICIFLYIKENEWMFFDKNGLNYSEEDMDGKKCIYLFLNKYNKTIGVVVETEELSNFRDNLY
s	RING-198-525000	DV3008023	1.5495	0.158246		-0.87547	0.486487	MKKMKLFFLMVLNFSWCKAASDYPVKDVLCMYCHKSPPDRQVKAPCCQQVYCRDCLDDLSDYLPCKTCGAHFDKKNKVLSVRGTTGKTLDLSLDLDENDLSFTNEEIYHDENDLSFINEEIDHDDKNFMDFVNELKQIDEIKGISKEERKFLRNESFKKHNMDPEVYDDDEDNNDNKIDNEVNNEDSIETQLLLIDQIDGISMAERRFLKNESLKKYNINPEVYDDNDDDDNNNNNINNDVNNEVDIETQLLLIDEIPELTEEEREQLKNSVMESNIVNEKHELTKEEKQQLKISIMESKRDLNRCPQCNNIKHLMKISNKCNHRICKECFKNLIKNIRNCPTCNAPIYQNNIIKNFKKLWF
s	RING-129-660000	DV3004584	1.45219	0.0659705		0.65614	0.436581	MSIKSKIIIFAFIIVFTEALNNFTKKYLNRSNSKIDMFRCRNCQINEENTILDICGHRYCNICVKAKFRNHTSFHCSRCGNNAEAASIVDNKSERIVKDCKNIQPSVKLLPCNHIFCNECAMQMQNKCRQCEQNFTDTVYVKN
s	RING-1800-1250	DV3022320*	1.43989	0.135614		0.863741	0.430331	MFRPGSMILLAFLVTSSKGNFQCPVCQQTDIDNFCTIDDCGHNVCIMCITKIVCSTNLTCPTCSDAIKGVLGTVRNGAVHFKRYYQEKQGCRQQDHCALSTAAVASRRPKDAARCQSD
s	RING-534-311000	DV3015455*	1.40508	0.169216		0.485591	0.689709	MLLTKWILIIRFIQTINQSICVDLNNITVEDIDTLESEYEDMKCVKLIEHPYYIKSRNEENFCPVPWSHAVDCEEVPYEGIEIVNKSLTDVVQRCRSKKKFKLAYTIYLNAIESIVFTFMYRFCEFAIEMNKRCAEISFYLKLFSEKLTELIPIINREWISPKPHECILDVYKKYEKKNNKYKFKRENENYRNDLLGCMNLMKDKVHFLREPKNETINEMTISNLVCYNNMNYDNIVEYLTLEEYSPTLKDITGDKNQTSCIICKTEHSGNIWVIYFFSPCGHGWCCNECVGKIEACPVCNELITSTQKLDIRTSVSIVKKVYESLPPRCILDGREARCIKCRSQIKDDVHHSNRHIMIPCGHGWYCENCIEDKKCLICKHKKTDKLCITLNNNKLHSE
s	RING-41-215000	DV3002486*	1.25633	0.0564516		1.01341	0.156038	MKFFSLVSLSTMVFMVIHNDHYLTKCIATSGVPESLGDANKQDESSDGADQLENGKYSSSICGCCKKPLTVSEMRMFTCGHTLCERCVNLSLKLYQKYCRYCEENKKTNKKTNNSKNNEFIRDCLYYIYGSKENYKINYATHEYIEHLLSSNNYDLSNSDILELKRRFSGE
s	RING-1314-40000	DV3021748	1.10835	0.163114		-0.317985	0.738645	MTMLNQSIFVISFCLAFQGVTVLNVASLFREVGDEKCEVCNKTKPLVFLVTCLHRLCATCAYDVWFKNEGNCLVQSCGKLVYNFEHINDNGLCYTCKEEASSVVLFPCFHKIGNSCAYKQDEQQLLLKFRQQTYILPWKCPQCYTIVEGTIKRNSIKHFCNSCTVEIAVKIMKHCKHYICQICINKNKNFNKCPVEYCEQIQDDSSENGKNLRTLFF
s	RING-216-675701	DV3025643	1.08346	0.389257		1.78171	0.241222	MKIFIVLIILIVIYSSSCEEIDQGFCVVCQDDNVPLTVILNNCRHSICNYCANEMEAREVKNCPLCRTKIDKYENLVELPRCICKKELPSVVLSPCGHLLGNDCAIKYKEEEIPCPNESCGKHIEKFKDLVVLKNCDQCDDEQLTVVLQPCGHMLGNRCAVSNKKLDKPCPFCNQNVSNYEGLFDFTLDDEEEMLFESLSREFDGWETLPDDISDYTRPRHNRNIDQELRIYRIMRHRFFLSYNSPGEGANELIRRYRDDVSRQHAIDTLRNEDEERSNRGEGSEFQNNFFSSKENSSIQWYHKWTRHAFLRSFINCLIGH
s	RING-277-150326	DV3015053*	1.01982	0.42598		0.767997	0.623624	MKLFIASIILLVVLQKCEKVLTNSNNLDDATVLPDEPKNCLICLEEVKVIDCKHPCCSGTFHQKCLNDWLSYGVISCPNCKGNPLEGIRICFKCRLTKNDDELVNKKCCDKDLCKNCFNKMKTECFCGKDLIEVTIFEPIRLCTKCESQQGIYTYSSRCPQIFCEKCFKVLYRESKGYCPYCGEKKLKKSFSCFS
s	RING-29-7500	DV3007865	0.626573	0.666198		2.78621	0.120199	MYSKLYLMVCLMLLNKALCLSSSKPTLKRNKSFSPILGCFMPSNYEDVLFDEDESKLSEDESEKNLCILCCDEKKTVTLNCCGNSIGNLCSNILIQSEKPCPYCRHLIRDFKGINIMTEVALKEFLNKDYYTTNPACELKLDDFKNLMKRVKCENFNPVEIIARLKYLMRGQQPDDKLLKDIDSLLSVRKHIQLRQYIEHVFKNCLIPKAEFELYKKHFKRILSMKENFMLKRYYKRNNLDVKKEFLRRNQYFDNIVEE
s	RING-171-185000	DV3015903	0.58136	0.746896		1.86344	0.371794	MNLFILSINLFIFHVGIINVCHCEKKNVEDISTKVCHCENEKNENSSTIICQCEKEKNEDSSTKECPYEKEKIEDNSSKDVEICAICFNEVNDECYKTPCNHEFCKKCMDQWLQKGSTCPICRYLIKENNGNIRNKFERYYFFRRFL
s	RING-534-275348	DV3015452*	0.560311	0.510715		1.45241	0.165283	MLLNIFKFIILLIQTINQSICVDLNNITYEDINTLEREYPNFHHVYLEQHPHYIKSHDGENFCPVPYSHAVEENEIPYEGIEIINRKLKYVVMNCVDKENYKLAYTIFLNAIESMIFTFMYRFCECAIEMNKRGAEISFNLKVFSNKLTVLIPIINREWISPEPYECILDVYKKYEKKNNKYKFKKENENEDYRNDLLGCMNLMKDKVHFLREPDNLSTNEMNVNELEEYLNKNDNVINYQLTFTQFSPYFKCITGDKYQTSCITCNGEHSDISSIYVFAPCGHGWRSKYCKSELTKCPACHEEVTNNQHLNIATFVSIVTKEYNPLPPRCIMDERKIRCVLCRNQIIDDVHNSKRHIMIPCGHGWYCSKCIKEKKCSLCSKKKTNKLCVKLKKQ
s	RING-180-175000	DV3008868*	0.535997	0.0180126		-1.73126	0.00170815	MSSNSLVKNSVLIGGLTFLGYLAGGKLGSMLGAAIGTVVCTIFNQDTVFNDHQLYSNYPDYTIDTTSKTNVSERQKHLESKRRNGSIKISICSICLEEFIPSIVLIPCKHSCFCEDCFLNVQKKKVTKCPVCRELIFEFRNISS
s	RING-26-360000	DV3001898*	0.447128	0.024344		0.029126	0.889525	MCLIMSSNSNRMIQPRNLASILMKLHGAFAEAITSPKAAIDKRTLEKTWKLMDKVVKLCQHSKMNLKNSPPFILDILPDTYQRLRFIYAQYENDLSELYNNEHFTVFILNVIRKCKQAIKLFKEGKEKMYDENSHYRRNLTKLSLVFSHMLSELKAIFPNHRFAGDKFRITKSDAAEFWKQNFGLSTVVPWKIFRSALHEVHPIVSGLEAMALKSTIDLTCNDYISNFEFDVFTRLFQPWPTLLRNWKILAVTHPGYVAFLTYDEVKARLEKFITRPGSYVFRLSCTRLGQWAIGYVTTEGEILQTIPQNKSLCQALLDGAREGFYLYPDGQKGNPDLSNAVEQSPENHIRVTHEQYEMYCEMGSTFQICKICTENDKDVRIEPCGHLLCTPCLNSWME…
s	RING-1314-19095	DV3021747*	0.298152	0.674096		-1.68596	0.0678759	MILLNQSIFVVNFCLAFQVVAVLNAPALFREVYDEKCEVCNKSKPVVFLDPCLHRLCATCAYDADFKNKSKCLVPSCKRNIEYYHIINDNGLCYICKEEASTITIIPCYHKVGNACAYEQKLSQTARCPQCQSVVTCFKGSEPIKNFCQNCYDEIGIKIMKHCYHYIGKNCLNEIKDSTKCPVKNCEQIQDDISENDSEQECCICSLEKSLKVTLIPCNHKICNDCANELIIQKISECPLCREQIVYFNKIELIERCPCREELRHVVLEPCLHKIGVDCADFISNKMYYQPKCPICSKNIEVFRTDEPLINKSLNPSRLNRIKNVTIHYFNTF
s	RING-7-1235000	DV3001528*	0.264401	0.0642974		-0.480141	0.0178442	MSLLIFVIILLNFMSISEELNGPNQIQGNLLQRSTQNSPYTPKKSFNDNLCEYIYLELGTSKKEIFNYVHLGQSIKFKNGIIEKKNDELLNNYRIVHSNFVSCLYENSKKAKKKLAKCHDCKSQGPRLLSCLHCVFFACNAHLINHFSETNHSFGVNLTSGHLYCSKCEDYIYDGDILTAANSLHNDIYSFQSRPLTVNHINLLRSNNDIKYVNNIPVPGFVNLGNTCFLNSVLQVLMHTPMLRNYVLSDQHICAYLKDPSRCILCEISRIYQQAYTLEINLIGLQKLLKIFWENTTYMASALQHDAHECYIAILDIIHKQTIKPYENDKDLKQLENCQCIIHKMFRGVLQSDIICQSCGNISSKIDIINDISIYFALDDKGKYPLSISLMECLELYGQ…
s	RING-641-55000	DV3020516	0.117969	0.881042		0.796608	0.365286	MNLTVMFVVMLNFCVLIQDVTSLGRLLSFNSKGSKSKNERSKRSLSTNGRLENNKSSKLDEDDKCCICLDKVATELMGVQCTHMLCKNCIVEVRNENKLSSCPVCRKPISGIQENTSLPEQQNQQTSSLNLESFDDGNNLNLSEQEISWLANEVNEPHVDSSQILNVCPGLCGSNVTPNRVSNQCNHKVCNSCYKNVYNNLKVCPQCLTKADYIIRELVNPM
s	RING-729-40000	DV3021611*	0.0389739	0.928235		4.83568	0.00160098	MNMYMIISMILAVFFVTETITNANHFAQKALNFKTSMSKNAITLSRNAKRILAKFCLMNNIQHVQEDHTENEMNDVLIDTQINEAMNLSRNVSIDYQRNEVIDTQSSLIIDTSNNVITDLTDFVIRNDDYDYDPFLNADISNKILNTILQDWPEDKGSAEDECPLCFEKVPLIMYTIPCGHLYCESCYNNYLLKQNDKLPFKINKNGIYCFQCYELAEASGKLTEQEYADILAQNNFFIPRIKQSIFMEDIDKFKISEENGESDD
s	RING-546-25000	DV3017003*	-0.128061	0.906247		-2.5216	0.0636587	MYLILFLTLNFVLSEVLTISCFFCTICQSNISSKCITLDCGCKFHKKCIDRWEYTDDDPKCPNCQASLLKICKYCTSRKLWADSRFIYRTTCCDERICQYCYERCEKAVYCICRICETMNVKGVPVEISIRTLRCKICYDKPGCRSMSKDCRHLYCENCFQNIIKDQNCCLRKSCYGILEE
s	RING-180-325002	DV3008883*	-0.239136	0.72893		-0.526903	0.509915	MAFCFIKIIIFFSFLCYIKSTFFYEGIVVPNMYYFTNNALTVEYKSTNIPVYFNPIDEDWKREKCSSLGFTYKKPITNQEFTPFMVPVERVYTTHFPIILSELICGDRKIRKQFARNIIENLVSNEDIKKLFQTKDMFEKYIAKTTILKAPNEPIDEAEECPLCYENRNPTYYFDKCSHRVCDICADKLIIKKIYKCPFCRRLRKKFYENKEVVKSKWYTLEILAAAYYLKTCIYVYDYSFNVWILLRNSYTTFDSKNEKCIYLYLTKNRMGVVTNLTSP
s	RING-571-28667	DV3019880*	-0.401291	0.434179		-0.999931	0.12193	MSRLASTILLAFFVACYTAKGDVQCPVCTNEVPQCCTIHNCGHKFCIVCTTKILSVNYPTCPLCRSSIKRATGTGAYEQELSDFKRAVLNNQTTPQMIIARFYLLPPWQVPDSTMLLEVKARSYNKVVRCLLIQRIRNNLDGYSLVEDVAERSKLFSARPNKVESDILSAYYERCNCLVHVEMMRRNNAYGTLLQ
s	RING-1060-15000	DV3021724	-0.45932	0.718782		1.4254	0.334234	MILLNQLIIVSFCLAFQVVAVLSVASLFREVYDEKCEVCYESKPVVFLNPCLHRLCATCAFNAHYKNEQVCLVPSCRGYIKNYENINDNGLCYSCKEEASSVTIIPCFHKIGNSCAYEQICSKSKRCPQCYFSIPYFFKIKLINNVCQNCYNEIGVKIMKHCHHYIGKNCINKYKDHTKCPVKNCEKIQDHSLKNDSEKVCCICLIKRSLTVTLKPCYHKICNDCANELTVLNITECPLCRENIVYFNNIELIERCSCKKELRHVVLEPCLHKIGMNCAKYISNNNYQPKCPMCSENIEFFRTDEPHMSNLLNPSYLIRIKNLMRKYL
s	RING-212-582500	DV3004037*	-0.635417	0.0031279		-0.0715831	0.638153	MNLLQSILQLIRRFFETIFAKRITNSLLIYVKANTGAVVPVGLDPKWEVKDMKEFVAPKLGMAAEELMIIFAGKELHDSELLEEYNLAEQTVLHAVKSRHRSIKQDHKVSICIEEDIEDDEFDDDKRTAANFYVYCSSPCATMTIGKIRVRCFKCKSGAFTVDGDPKNWNDVLKPKRITGHCELSQCTDGEVGWSEFFFKCSEHITKGETDEAVALHLVRNNLHNIPCLACTDVKPKVFVYPCADSHVTCLECFCDYAVSRLRERRFILDSNIGYTLPCPAGCSNSFINQLYHFKILQKEQYDMYERFSAEEFVLQQGGVLCPQPGCGAGILVDDDCDKVTCFNGCKYVFCKKCRQGYHIGDCLPIEEQLIKNITDYSVDPKLASQAKWDDASNIKIKV…
s	RING-392-280000	DV3012605*	-1.54631	0.00298034		0.0452353	0.909604	MASATALSQPPPSHARGRRTRKLFAASALFSRWFRRRGTAGRQAAEDSAWFRDNLQLIRQAYAAEQNKPGYETVAYDRHRPPSMTGRSWCRRSARWSGSTTTVYSFDYFDAANARNNNINGDGEPVEYIDALAATTLPAGLHRRRKPPAKLPPSANDTAKRTATKPTVEMPPQTAVTDTNLISAVPSTTATIPGTTTGTRTRRKKYRAPPPPTTPVVPESATTSLKKRAHRKGPAPKPPDTAVATASRQVPKAEVQRTPKTIVGVTPQTSHTSTAVRGMAADEKDRLRRRVDKIEKRLTEKTPTGYGRPASAVYTEMAVTNITELDRRAAEICKSLSESTEAARRLSASLSVVVKKPDERNRPVSAFVLPSSREVGTTSEIRRNRVEFFERLKPLGNND…
s	RING-399-341000	DV3012204	-2.28501	0.00147892		-1.27939	0.0205769	MYKNIFFQKNIWLWLFYFICIVCSSISETDPDDIKCCICLEVIIDDKNDFWCCKRCNNCLHYGCILKWHLQSGNILTCPYCRDLINRHFNHTCHEDEICELIETEQSTNTINEIQEDSRNNETDSDYFYCTDDDVDYSEYYRKT
Non-secretory
n	RING-10-535500	NA	NA	NA		NA	NA	MSDMTEEQNPITRPVKRQHLASSASNEYSSTKIASDYCCPICYELVDEAHITKCGHSFCYSCISTSLESKTTCPKCGHNLSGGLRDVFPNFALDKLVTKFKLQNPRRKMDSCKTGIVSGLRGFVTAESKKLTLTDVDAMLELLTKRKRKLEAESALAQNRLLHEFLEKLLCEKETQMKRIGRQVEIVKRDVEVVEKLLKDWEAKRSSTPDLESSKSNDKNHFQNENLISSLNTGGCGNIQRRRMCTHFDDFVDCYFSLRAKELVFGKTLAEPININVEPVNIEEDPDNSLDAFRENLVKFSRYNSLRPIATLNYGTDMFNNSTIVSSIEFDKDDEYFAIAGVTKRIKVFDYDCVLRDAVDIHYPCVEMVSASKISCISWNSFRKNTIASSDYEGAVSIW…
n	RING-252-122500	NA	NA	NA		NA	NA	MDAIKSADRNKSKRDFRYAESQLRNLNTKIDNLLNKLEEKKQDEAKTPEEECVICVNSKATMQTWPCGHRVVCRKCLVRTIQIAVSRRALPLRCVVCRARVLRLKRSSDHQAYLRHDKGRSHSLPVKLRRRTSAPTLAVRSRSVGPSKSGRLPATVDRRPFNYIRARTGICVDWIDEPTLPAKYKKIEDDISHERISNDKSKTGIKKVLGKFKFWKFFRFKTINA
n	RING-276-191000	NA	NA	NA		NA	NA	MEKRKESIKVKKNYQNRKKFYLPIGAWKISNSSNELEAANNNRNKVECPICYSVQYPTSHTCPLGHIVCYKCFKTMKKVAKTRICPLCRSSPIKISEHSSILNETLKYNDVTCRYHDLGCCVLVRLANLGQHEAHCIHKPVYCVYPGCKWTNSICDKLCEHVFEKHPEIIAKTSANVSYLMYLIIVHFSSFLKTNYISITIQKFRIL
n	RING-534-153872	DV3024997*	4.34032	0.0136952		-0.363507	0.773641	MILNIVKLTLFFIKIINQTFCDVDLTNIKHADVQILQREFPKIMNVSLKEHPYYMKSNNGVMVCPVPYSHVVDYAEVPYEGIEIIDRRLEDVVYNCVAEKKYSLAYIIILNAIESIGVTYIYQFCEFAIEMNKLGADISFYLDQFSENLSELVIIFNKEWISLEPYECILNVYKKHEHKYKNYEFNNVDDEYMSDLLSCKNLMTDKVYFLTEPAEILMNNMTIDNLIMTQTHNDTIIKDALPSHIPAFKNITGYKYQTLCTGCRKLSHSGNIVVIYIFLPCGHGWSCRYCSVVMKQCPVCHQPITGTQDIHIKTPALIVEKDFTSLPPRCFLDGREARCISCRNQIKYVDPPSKHVMIPCGDGWYCSKCIDNNSCTLCDVPIKDSLRVKLQDNE
n	RING-86-387500	DV3003125*	2.48434	0.0430444		-0.435122	0.663772	MSDRYTISLPMGRRIGRQNFSSYHMEHLRSLKVPITKSEKNIFKKILEDELSCSICLEVLKKPSILECGHLFCKTCIEKCISSSHLNCPICRKLSVLNSSFYSQRLEELISILQSSISQNSDEKRNTNNPTSFNSGTQSLTSVNRRPQSAQSQRFITNRPPWRF
n	RING-98-25000	DV3000541	2.40761	0.00349917		-1.52902	0.00778522	MAIKNNNLELTECLKNFNLENDSVILNYSSNTLLNNIKQEYESIFSWDIYEKTRKSRYKINDIINILEQKRELISNENRFSTDRYSIELVICFETFLEGNFVKALNYIEDTIKYLENLQSDEFYQQISCACFHIAHATQAYIKIYMDHDISMILSKIKPLFKMNKVEVSAFNGIKCKVFLEYSPTGNKIALELAEISRNLNDTEVRWIDMWLKAKGRVRRYEQKFTLPFREELKAAEKLSFYQKNPAALSRASKVYMEAGFVLKIQNKPHDSEKYYNLASNLALKVYNLAENDVKLLYNCFEIYLDLPQKFMSSDIMKTLIKKLSETLNIRIYAVLGKYFMKNKNYLTAKHHLKKAVSNGNFSSWLHLLKVECFLNSQFPIIEFLNSMYEMFTEPKRRL…
n	RING-12-555000	DV3001836*	2.1527	0.0154011		-1.5629	0.035363	MNSNFEENNFSNMSWINCNVCCNQPNNLPNEMRKLFYLTSCGHIFCATCGCFTDNTSNRCRECKNVCSYTTIGDKSFRSNQQLLEYFQDPQNMCTKLLQSMKFQKIHQKRLFEHHQVVLSKYNRAKQYIKKLKNQLENMKNLLQNNQQSISINSMEHNPIFQINSTPFKLVDEEAKRRNNNVGVTFKVPNNNFRQSIRANASVSSESPVSGIASPASSSKYKSPVRVGSGNNFPSVDKLCLNSNESKKVNYSTT
n	RING-7-152500	DV3001453*	2.0561	0.014111		-0.183523	0.741792	MDCTTGIVTACSKQNGLKCKKMEIDENLLDKLLECRHCLDYLDTNNKMLPCQHTFCKKCLDIVVETFNELRCPVCYIVFDNEVDELLPNIFIMQILNDDNCAHVYSNKFTTNKKKNLENISKTELKTSAKVIYNYASKEPGHLELSIGDYVTLFQKVNINWYLGEKEGNVGLIPQPCIQPFNVKIERNNMFINDEDINQYLELISHHSSDDILILNTSFYKTLKYEGYKKASNWTKDVDIFSKEKLLIPVFVEVENHWCLIVVNFSKKTIEYYDSLKIQYFICLKKILKYLMREHIIKKGKDLKAGNWSLHISRKCPQQNNPWDGGFYVCKFVECLSKNQPIKFEHLNMSKYKKQLLYEIKHKKLLK
n	RING-619-64887	DV3019845*	1.44169	0.319531		0.0776585	0.964278	MSFYLSFEILLCFMNIITIPTFSVEPTSLNEENTVVGVQQIIRYISSVQLLDKKQLIVNSRYLNVQFYYNPIDEEWKREKCIRLGFTFNEHKEFNYNEVLSDNFNLYKVLSDLICGDEKFSIKLQKKICLSIKSNDHIKQLFLVEESFDDYLKDFIKFIDPVLPYNEDGAEECPICFTESDIPVVLNSCRHSFCYHCIENLLLKDTNICPLCRADFSFYLDKDEGNVISACGYMDLLAAAHYLDVCIFVHYSLNVWLYFDKDYTLDMKEKKCIYLYVYNNTYGIITSPEMLFYLP
n	RING-115-325000	DV3002414*	1.42559	0.00121981		-0.866045	0.00354745	MNNLFRSIISNKELKDESNKGSIILHFEERLKEFHSEFIDKDEKVISSNYVADRLLSSMESLFLHGLKESFISKLSTVIGDDVDRNTDINFWHCLLVISPNGIVDQINSLKHVTTDVGKCRAWIRTTLNDGVFRSYLMSVAKYRRYIIKFYNKKAIIRDHASFEKIIGLMEGIDAYNFDLTLNSSLLNTWPNGTLLLAGYWTPALKNNPLYNNNPQLAEVADVNDTEEAILINDNNRSEESYASSLSSSYVDSEFIRKPLVLIDEDLGWNLIMKQHASSFIKSNSSNDFNSSNETSKTQTSFVKILVTDSNETEKPSEDESLMNPSDRVEKPENSLNTEVASEIETTQSFNDLLESYNLRIKNSSESPKVDELYKQLTFKKIIEEQQYNSPDTLGEDDD…
n	RING-1-100000	DV3002325	0.89196	0.445243		-0.354721	0.800333	MAKIIELFSDKSPPIQYKYDMNEQLITCRICYDGVRIERIYYTIFILEQKFEDLVSPCKCIGSYAKVHPSCLEQWLCVSKSTSCDICNYTFQTVERTLTFNEWIRKKRDWKLFFKKASIVFTIIVLWCSLLIVCGMKTYYYFADASNSYWSGTIMFMITFFLTTIMWFWIIIFIVLWRRMNVVVSLDKKHLDENSILNYDADVIV
n	RING-602-70000	DV3018270*	0.851246	0.0191754		0.116404	0.642934	MKMSSVCIYYMRGTCRFGDRCWNSHDLDSARSERESPLNSSSDDREEHVSSPVASHASSVPRPRPRRLDSAQKFQRNQNNLENTGKSSVWSLSNKDSGETREGTPDSMLVEAVKKLNESENEVRTLRQQLRNKDDGDNFSWIEHQLEQAIESDLQCNICYEIFIKPTVLNCSHTFCHECIESWTRRVNHCPTCRVYVRSKSHCLTLDSFLDKISDHLPEEVKQRRETLKVERSNIREGNRNRRTNNRRRNRGQSVRRTLNMLWGERSREGADWNIALEEALFDPIRLGDVLGSRNRNDRDETEWDDNLSDSSLDSLNEYEYRFCSYCDNMGHSSANCPLALMEEPDDW
n	RING-33-480000	DV3010517*	0.774669	0.00785109		-0.381814	0.0510685	MFKEKSSLVDKASKQNDVLFNLLSLKHKLLVPDQICGKCKKPAKDWIIIGVCHDLICQECIDIKNNTSYCPACNKVFDVEKHVTSNQEMKIAYSQMEEFVWKVLALEKGTLDNENEFKIEQNNRIVNLNNDDTKNTSIAEPNSNRTEKQFIVEPSIQPFSPKILFDDSPEKFKPKCLNFNNEVAMKTPEKKKTKLKISKNIKMNNSACINSKKISNSVETNLSRDKENTKNSIEEDVIEGTPEKSSEIQSSCSHKSHSSKKSRNKLMVLSYSNLDTENELNVLRNFMSIFNIFINPSWDDNITHLVVKTNDDGTSPRTKKCMNALLSNRAIVTLKWVEDCVNTKTLLPEVNYMPLEMSGEPSPMISWRVGRGIIDSPMTWANDCIIFVHNSIESNDDYK…
n	RING-201-34000	DV3012324*	0.785071	0.00987417		-0.0868378	0.643483	MSAYNFSGPAEILRAEQKDEELCERINRHITDFLLKYKGHIYINKNKNSILSTSKILYYGLTTLSRLQTLGEEYTRIIQVRSSGKHVPSVTQTIGMISVHIFGHQILEYLLSYTIKYVRKNEHITHTAKSQILYSLNVFKSILPLIQSLNRILFYWNSNFYTWAKRIFNIRYIFAVPWYHSEKQLHVFKILSILSAIHVGVLIIITLFNNKQVLSQSEGNLTPTTTSSISKCSLCLEKRTNTSLTVCGHLFCWNCIHEWLQTNKFCPLCRKVLDPRKIIPLQNYT
n	RING-195-240000	DV3013317*	0.686492	0.0111041		-0.111497	0.519388	MSQNKRKRNNRGNMVILNSENNEVDSKKEEMERRSNRSLPSSNRTQNNSMSKIESSKRSQRDLLIDELNSGQVDCAVCYEKITNDEQIWSCMNCYQIFHLKCVMRWFCKSYYNGNNWKCPACQCEISGKPIYSCFCRHLTNPFSNNIDTPHSCGQVCNRQKKNFSSSFYCKHECTLLCHPGPCPQCEVTVSRNCECGKIQFDVPCSSPPPILCQNICSKLLSCNFHFCGKKCHAGSCDSCKYNCPKENSSNLNDDQVLALQNDPYIAQNVCQQNRNCLPDGVTEEELRMLGIEPLEFINTNQERRDYVNHFFEIDTSDYSGDENFSISTLNRNYRYNMLLTRLNSLVDQHLQDSIESSSSSNELNDYSDDSSINSTLSTNSQDY
n	RING-258-5000	DV3011697*	0.653303	0.00517235		0.0567392	0.644061	MHITKMDEKLLNDLLECSVCLERLDTSSKVLPCQHTFCKKCLDEIIATHKELRCPECRTLVECRIDELPPNVLLMRILEGMKSKSNTISPPKKPTIDNSDVRPHKTSKQVFPTSLPSHIPQCKALYDFKMNKEDDEGCLSFSKGDVITVLRRIDQNWAEGKISNRIGIFPLSFVDLNQIARALMKLSVNSQPTQNRTAPPTPDETTSLLSTDILIANQPSNVKKHTINEIKSVTTVSKLTNDTSSSSSTTTTSPNTTPSDTTSSSPSQSPSHHTPIESIRPLTTSLLELPKRHSYTNGDGPVSQGHISQNIKRFSAEILSQDDISVLSGPSSNIEVQSSLITNGMKDSKLHRHGSLRNHSRSIVSQNHRSKIPVHLPAKHVALYPYKPQKADELELKRG…
n	RING-292-162500	DV3008762*	0.597321	0.0127317		-0.322495	0.073145	MGLCKCPKRKTTGHFCFRHCVNCIVKSYTTWLKEASSSGGSVSSSSTAFCVVCQKQFESSEKCLKAVRLLCYHVIHYRCLSLLVKNHLKQGNIQGNLKCPSCSRVLWVRQNENDIQLDSPVALQLYKIFEAEWWGKSLISNEPIDAGELEKFLLEDTKQESTITIQETSLSSNVQPLSEIIQSNGTPHHYYYQEPQSSIESTNNIVKQAVHHRYNNVIPNQPEEQEQQQLQSSQFIGQATNKQLYKTYKSPLLSNNDDDYPSDKYYRKPKKFENQLLNFINGIWNSQYKVYIFIVAIIVVILFVVLVSHSSDDSSIDNIVDYGGDGDSNNNEAILDKL
n	RING-106-230000	DV3007814	0.593264	0.00566792		0.322651	0.0231008	MSGSNFDYNSMTFVRATPSTDKIDLLECRVCEDIFSLQGEKVPRLLYCGHTICHSCLIRLYQRCSSVQCPFDRQTTPVGSSGVWGLKKNFALLELLERLQKNNKTEININTYMNAETMEKEEQLHVLCDENDNHTAVLYCTVCCTNLCFYCSEQTHSTRTLAKHRRVPLSEKPQERPRCPLHPSHVAEFTCLQDTCHQPSPPLMCFVCKDYGVHKNHKHALVEAEAENIRTMVKNAGPLMRNLMEEINETIQRLDQAMLRLEGGESSNLVENEINNTGTGCMARARVQLYFQHLRETLQVQEAAALSAVDTHIRERLASLRCLQEDLASSLSQVAVICVQCEQAVRQDDTRVLSASVDINHALNVIEKHKQMFTELGQEQIQPDSSIPITFTKDNRVHI…
n	RING-759-20000	DV3020957	0.596744	0.0773607		-0.765784	0.0441478	MYLLDCVLCNRVLQSGYIRFYFYTKCCKERLCIHCYNNHLKEYNTCPKCNNKGVRAAKTELKLPCVICHEKNADNSFSPYCLHWYCKKCLDNEKKNEINVNTVWNIFTNHF
n	RING-48-647500	DV3001427*	0.531101	0.0109283		0.272215	0.0665566	MLASCSICGDVFTGIHPESVHSTPCGHVFHHECLMQWLQRSQTCPHCRSRVLEKQVIKLYFHNNSNLSVKEDISSLTHQVQSLTFSLTVKEQELKNFKQESKKEKEQLATLKKHVKDVEDKVRNHQTVVSNLQESIRFLKAECKKSTCYKLEAEDLRKELEKFQSINSVLYGTPADSQEAVHLLKQKTDIQTLCLLITTFKRDIQTLKESNRDLENKLLQRQTKYMDLKKQFYEINSKDSMNARVMDKLKSEISDLETEISRLQKKCSHLESMAQSSDTPKRAELRRRFIHESPTPEFPVTPVAEEPAEGIVFSPQNIASSLFQTKGQLKSMNSCNHTEELPQNINTFMPLSPRRPIGFMRPPLTTKSISANYVSKTLKLSSSSDEEIYDGLGGRSKPD…
n	RING-194-200000	DV3010044	0.518808	0.120486		0.0335818	0.925246	MLAMLAACTLFTVAASSTSSSDPWPAAVSSADESNDSYTTAYLNVTYYDVDTGMVIQSDKSEIGKFGEYHVGAATGRLVQMLGTDGDRNGCAPPVRTIPEFLPGGPWIALVRRGKCSFQTKVDNARRAGASAVIVYNDREATDLDKMKLLPSDPRNLSAVFTYKWKGEDMARMLEDKNRKVVVKITIASHCTRPYANINRTSVLFVSISFIVLMVISLAWLVFYYIQRFRYIHAKDQLSRRLCNAAKKALSKIPTKHIKVDDKEIIGDGDCCAVCIEPYRPSEVVRILPCRHEFHKSCVDPWLLEHRTCPMCKMDILKHYGFLFTSSQESFLHIEVEEATNDYNVYQYSRSRSFMDTMQNSRTIPDVAAVTAVGFEPHSRSSTPDELTPALPPVQPVAF…
n	RING-1077-25000	DV3020379	0.513464	0.0119037		-0.829118	0.00323666	MASFNPTTAIDDSKPNGKRKWNETHTDIDNAKEDEDDTNNSGKWTKKVNRLCPYLDTINRQLLDFDFEKLCSVSLSRINVYACLVCGKYFQGRGTNTHAYTHSVAESHHVFLNLQTLKFYCLPDNYEIVDSSLDDIKYVLNPTFTSRHISELDKSNKLSRAIDGTLYLPGIVGLNNIKANDYCNVILQALSNVTPLRDYFLDEKNYAKIKRPPGDNIFLLVQRFGELMRKLWNPRNFKAHVSPHEMLQAVVLWSGKKFQFTEQGDPIDFLSWFLNSLHRALNGKKSRTSSIVYKTFMGSMRVKTRKIPPVELDEKQRFSLLCTDEYAEHITESPFLYLTCDLPPPPLFKDEVMENIIPQVSLYSLLTKFNNESEKEYKTYKENFMKRFEITQLPPYLIL…
n	RING-1578-12000	DV3022711	0.493733	0.0699415		-0.190743	0.442831	MYTMENLNINHQLTTFNRENSDQKHCWVCFGTDDDEFEGSRDWVSPCKCRGSTRWVHQICVQRWVDEKLKENSSIEAHCPQCNTKYIIVFKDVNYFVQLLNKIDKTSNQLCPFLAAGVVVSTLYWSAASYGAITVMQVMGEEEAISMMENTDPYLLLLMLPAIPLTLVLGKTIDWEETLLLMIQRFTSNLPFLRTIMPSFLCEPINRVNSNNPVQFNPVISPTTTLCAALLLPTTSTLVGNILFDSSSYSNFQKTLLGGLVYIAVKGVLRIYQRQHNAIKDKTRKVIDYPDSESEDGHQLNIL
n	RING-123-95000	DV3008641*	0.461351	0.00703644		-0.292415	0.028259	MAKGKKKRNRQSSNKPVPDLINVNDSSDSNELKNIKENSNSLNYPCTHVNKAINLNTVRKRLQKIALLCSDCKNCKLEELQICAQCGILQCSNFETNHIRKHQDTPRSDSHSIAINIDTLNIFCSDCKKELKPANSKKLQGVLNLIRLMKETQAGKHKMDEIQVQGCATEADAQYDNIYSISPPKTCNGLSKSDEDDDEDDDDNDELLLSTKSFKLPNTIINNVRSKRPRGLNNLGNTCFYNSVLQCLAQTPFLRKVLKDISEPGESVTLILDDEKLNLELDKWSSLTENLYTTLVEITNERESVFTPNALLDSLRKKCKMFIGYSQHDSHELLRHLLDSVRDDDLKRYQRSIIHHYGLSMRSDPSEINEEKTKKIKEMNKKLQQLILLRPDHVFKGQL…
n	RING-1040-4000	DV3015939*	0.436462	0.0737084		-0.729707	0.0194763	MASYFDELNVEEDELPASRIDRLTRETYQMLIDYDPSRYGDIVNSQSTPPASQSEIEKLRAPSNDEILKEQCRICLCQYETFHKALVMPCDHIFHETCLKKWLEKSNFCPLCKLELKTDDEMYEKYKEEMKKQRERENNIAQLHDSMFG
n	RING-314-232500	DV3009271*	0.449387	0.00665619		-0.327356	0.0136983	MLKKAKAYVALIALVSTVKCDISVYTRGDQQLNIEFKDAQSLFGGDIPIEGIKGYIIHAFPEDGCKPLLPPPDFGPWFAIIKRGGCNFDVKVRNAQNSNFSLAIVFNINSSIIMPMDSKNASDIYIPSVFVGENTGYSLRDKYHYNNGYYVIIDNNQFPFDINLNLLLPFAVIVAVCFFTMIGFMVVKWIKDRRRALRHRLPASTLRKIPISTFVKGDPYDTCAICLDDYMEGEKLRVLPCAHAYHCKCIDPWLTRNRRFCPICKRRVYGDNQDLHAVAYSSDTDSDEPNDRTPLVPARINNSNTLGVGTFRSFRGRVFTRGRNENNTVVHPPVLASINGINTDYDTASSHTDASDSMSSDYHNMYDPPLVHHMNPTLITDTSDNTSQDLMNDTEIIRD…
n	RING-507-90000	DV3015291*	0.4371	0.0135882		-0.113998	0.333386	MAHSINPSLISDIEYIHQLVYELRLNELQIILESFKHNKTGSKQSLRKRVLNLLTGPNSKTRSLKQKILQIYDSRQPQHSSCTRQHQQLPQRLQQIQHQQNFLQGFFLQPSHPMPVPTTNELSSTTDTSFENLPFYQMMDTLLSPMHCQNTADKGNFTGLFYLADSVRHSIVKSWNIARQEYKIQIILRLAQIDRNENVTERLPYNINVSVNDRLCKLPTLNIPTKAGVTPWRCNVPIDITQQTDLRNCLQNTLRITWSDEPHEYIAGVFVAQRLMWNELLEDLKKKPVRDPEKTKENIKKSMENDQDMGVDSLIATVKDPLSKKKMELPARGVNCIHMQCFDAIQFLQMNEQKQTWSCPLCKKKVNFDDIEVDGFFLDIVQSPKIDDECDNIILQKDG…
n	RING-1102-84953	DV3019906	0.445158	0.495853		-1.0824	0.138353	MFLNKLKLVFFFIQTINQSICVDLNNITREDIQTLEREYPNIHNFTLQQHPYYIKSKNEVLYCPIPYNHAVDDEDIPYEEDIEIVNKRLTDVIKRCMRKKKFKLVYSIFLNAIESMGITYIYLFCEFAIEMNXGITYIYLFCEFAIEMNKKGATISVHLNEFNENLYKLVLIFNKELISPEPYECILEVYKKHENKCDNVDEDYRNDLLSCKNLIKDKVHFLMEPDKKSMDNIPERKLLKIHGYYNKIFRNFMILPSSNFPSFKDITGYKNQSLCTICKRNSGIITDVHIFLPCRCGWCCEGYNHSRTECPVCHQEITGTQSLNIVTPAKIIVKDYTSLMPIYILNRREVRCISCFNKIMDANPLNKHIVRPCGHGWFCNNCISQNKCLVCNDTIEDVM…
n	RING-137-402500	DV3003785*	0.439903	0.0118258		0.119575	0.292971	MATASNQSDSSRKNTDNKDNESKDEQNNMYECNICLDNAKDAVVSVCGHLFCWPCLHQWLETRSSRQVCPVCKAVISKDKVIPIYGRGNTKQEDPRNKVPPRPAGQRTEPDANTGFPGFNFGDGGFHLSFGIGAFPFGFLTSFNFSDRPHGVPVGQMQQDDNYLSKLFLWIAVIFIVWLLLA
n	RING-390-28000	DV3017958*	0.341526	0.157029		-0.823248	0.0300257	MVPRVTMLDALVLDDHITKVFIDQTFKALRFFPSWIINNLNAEINASLELLLSYYSIKNSKATFGQQLLGVKYNSDQLSNKKIVLLHFFTIGASYISSKLDNPSKNFINKISYLENISSILKFFSFLNFLLFLHQGKYPILAQRLLGLSQESTRRRVIGYEYMTRELLWHGFSELLLFTLPLINYQSMKHKVGRIIYSQSKDSTKYIEKTPILNARTVCSICQDKPIIPHHIKCSHVFCFYCINSMRLVDDKFECPECFHYEKDILPVIIN
n	RING-216-240000	DV3001282*	0.348293	0.072126		-0.337961	0.127708	MVLSEDEDECKKVMLQNMDVYQKLELLIKERNRTVCRKELKLPRALSEDSDLVDILSNDDGPIVKQNKRLQSREKAITDLIDEIHKMKKSSESDMNFPIDTVNNQFDEVNQAISRLRQQSEKVFKRIINTQVSFNEFLGTTCLSQSSGNKDLIKSHLKVIEKTCKYDRGVEAITRFNKETLVNHVDENIQVKTVEEFKNEYNKLAQGVLSNAFETASKSAKNHEHLLAIKKYNKPNLDCSNIVSEVVTTGVLDPFTRQPITRPVRNRICNHIYDQDSVNQMFLTRSVVPCPYIGCTNKHFTRKDLLEYEEPNLHDS
n	RING-78-92500	DV3003593*	0.406947	0.128447		-0.108196	0.683018	MAEVATNENFTGLYISTYGSGGSGGVDGVVQPTAVADAVCKIGSSVIGHQHGFMAHRSLDAYVKYAELLAKCGKVSESLELYVRCFQLDSLPAEFLWQVSAAFVDLIRKQQLLINNGDESRAPESKKIINGPFTCGVCDMVLREPVTLHCGHTFCRRCVAGPGKPLCIRCGQRTAFQPHVNVLVKSFVEKLWCDQLRAAELLDEGKVLYSQEKLHSALLKFNKSFYTGGENYDLLNIRSRTQLKLGFKGDALLDANRVVQMRPKWCKGHFTRGIVLHSTENYQEALFEFSLSIILGENVQKVIPHIVEVLQRLLLIYSKETDVSNLENWNLITHFTYLNTFMVESDQFKSLPNVLFKKNSQNNSDTKEFDVTNSITSLIQRIMDGITNFKQSLLNVKNC…
n	RING-495-45000	DV3016102*	0.348361	0.023533		0.122238	0.369461	MNRRPQSYNYKPHSTSSKPTGPSCVICFKPQSIYSIGACDHPVCYECSTTMRVLCDQKECPICRRIMTKVIFTKKIELFQDLENRQYPRYNKKFGIAFDDHSIENSFEQLLRCYCKKCYDRPNFEVFEQLTTHMERNHRLYACRLCVKHLKIFPSQRRWYNYDELARHEECGDPDNTSHRGHPECHFCNVRYLDKDELYKHLRKEHFYCHFCDADGIQDYYMTYAWLRKHYYDKHFLCEEGNCVNEQFTSVFRTAIDLQAHKAQAHSKELGKHGSKEARTLKIEFNLRPRHLPVVEAGRPNLNQYPPLSDFPMNHNPPPERVINVRNTSDFPSLNGQTTTVLPCARTRKQNQHVNTRDLNSFPALGQESALPPKPVQSANNIRMAAILKKPPELPKQEK…
n	RING-53-744000	DV3002693*	0.331707	0.073667		-0.301033	0.122189	MQSIIDNRFQCSICLNCLKNPMLTRCGHRFCSDCILAWLKRKSQSCPIDSESLSVESLFPDNYTKREIDEQTVSCSNDGCGVIIPLLEADDHFSTCKFSKIKINGVNENICPFNSIGCEVFLNTEKELLNHLELNSLKHLNLLSKSHLELLKKIRLKEEVQYKTLEATQFWDANKDPNSEKALLCNLFERIVVLEQSSIEKDKDIKRLIENNNENNKNIEQLKELVNNLSLELSQSQNILSLAICNGVYVWRFEHFMESFKLMKEKPLNTRFYTPGFYTSSTGYKVCGRMNMSLDNQNLSLFIHMMRGDYDDTLVWPFTGHITLSLIHPTDSAKTVCLKMESSAESEAFRRCSFGNGNETPPLNPRAFGYSEFVAIEEVLHHGFLKDDTIVIKIIVECI
n	RING-443-260000	DV3014658	0.355039	0.0602898		-0.782904	0.00528899	MAVAPKQEYLQTLLETFKCFICMEKIQDAHLCPHCSKLCCYSCMRRWLTEQRSQCPHCRATLHLHEIVNCRWVEDVSEQLDCLNNAVDSRNIQPCLEQSCQSHDEPLTVFCISCNVTICHRCALFDNSAHIGHSFQPIEEVYNETIVKLEENCDNLKSKQDLIKKDIKEVDKNIKDVHQAKELKVREIRTAVECMMIDLEKDLDTKLSTLVSQKNHLVHESKQIEEFLHDCNMEISRMTMSQLVSNASNFMRTINIMQKKQTPILMSVNPDFHRYEYRIEMINQLNNNDASKNVLREFTSDFEIGECWGYNRFFRLDLLENEGFLIQNTLILKFSVRPPTYYQKCREQQWYLSRLELENSVLSQNFEDLKQKIPAKVKPISNEIPSPKKKLKIKIQSLL…
n	RING-309-50000	DV3014460*	0.313764	0.0362008		-0.0282413	0.853107	MAASPKRTEDSISNNNETKEKDKVKSNSSASSDTSILNSDENIDKDNNSITSEEFENKTQKKSQIKKSKNSEKKNSKDLKIDSIDCPICLGTAVIPTRITCGHIFCFLCVKGVTRRSSKCPLCRQPIPSDFDKNPTVLEKHDIETLEDGYQWFYEGKNGWWLYEKRTSEEIEENFKLNNMKFDLLICGTMYTIDLDRNIQFNKENPVRRRKIKRENAENIAVKGVAGVH
n	RING-747-59000	DV3016506*	0.281961	0.0982567		-0.221451	0.179793	MFKKRKIIQNQRKKAVFECESSDEESAVVINEKRQKRSNPLIQSTLTKKLKTIDTTNESSESDLESVTVSYRSKMDSEMSGPKDMGATATVEIDTELDRDAQAIYERSLQVNKELKGKEDDKVYRGIANYTQYYEKKDTALGNASSGMVRKGPIRAPTNLRSTVRWDYQPDICKDYKETGFCGFGDSCKFLHDRSDYKFGWQLEMETNQTCNSDGDDDPSKYEIKDDDNDDCIPFKCLICRMSYVNPVMTKCKHYFCEKCALSHFKKSTKCFVCEKQTGGFFDPATVIIEKLNASNSDAIHQCHSDEESE
n	RING-78-749000	DV3003632	0.258984	0.0435614		-0.0907728	0.469698	MTMGFDINRFVGEVDEELLCPICTGVLQDPVQAPACEHAFCKGCILEWLLRQSTCPVDRLSVNVLQLRPVPRILKNLLNRLYIICENSSYGCQSVVKLDTLESHLSECEFNPKRPFPCEQGCGMIIPKDEHKDHNCVKELREFVQKQQQKINDMQNEMAKYIYEMSSVKDEMRVLKGYVRALRVCNPSVRAVADELERDEIERWSNSLPRARVTRWGGMISTPDEYLQNTIKQALIESGCPSHILEDLVKNCHERNWPSGLSSLETRQHNRRHYDNYNCKRIPGKQAVIVLPCDNTMVTDDMMAEPGLIMIFAHGIE
n	RING-374-70000	DV3009094*	0.256918	0.0232435		0.00341157	0.97466	MSVLNHNCDDQPECPLCMEAFEVDDLNFFPCTCGYQICRFCWHRIRTDENGLCPACRKPYPEDPADFKPLSREEVAKLKAEKRHKNQQKKNKITEDRKVLNNMRVLQKNLVFVVGLPNRISEAETLKKHDYFGKFGKILKVVINQSTSYIGTQGPSASAYVTYSKCEDALKAILAVNNVIIDNRVLKASLGTTKYCSNFMKNQPCPKTDCMYLHEMGEPEASFTKDEMQQGKHQEYEKKLYEQYNVVLRRQDNSPPIQNSIMNGGIENMSQNNKETWPSLHSNNSRDNSPVEDDRLYDVEITLTNHNSQSDKNSDKGESQNNKINAHKNKKKSSSPENRKDKVNTPNSIPSAEEEQLNTLEGECTENKRNLIKEIWYTEPVGNNQLEIDAQSDTLFENS…
n	RING-268-292500	DV3010900*	0.279573	0.031516		0.081086	0.427513	MDSDEDALNDIDSGNESSGDDVDFAMEVDVRHEREKNQDVDDFPFEVLSTDNIVQHMIDCIKEVNTVLQMPATTTRILLNHFKWDKEKLMERFYDGDQDKLFSEARVINPFKRTQPIIQRPSSTRRGTSGMEDCAICFAKLPSNMMTGLECNHRFCTQCWTEYLTTKIIEEGVGQTIACAASGCDILVDDVTPVICRCLHVFCFVCGENWHDPVKCNLLRKWIKKCDDDSETSNWIAANTKECPKCNVTIEKDGGCNHMVCKNQNCKTDFCWVCLGPWEPHGSSWYNCNRYDEEEAKAARDAQERSRAALQRYLFYCNRYMNHMQSLKFEHKLYASVKEKMEEMQQHNMSWIEVQFLKKAVDILCQCRQTLMYTYVFAYYLKKNNQSVLFEDNQRDLES…
n	RING-81-250000	DV3003961*	0.265092	0.0847933		-0.1406	0.327525	MGAKASTANGDESGGSHADRSFTTGSGPNTMHTAGNPGFSILRSLPSAVANDRQRARSLSSVPDGHDTNSNSTSSRFEISDVLEADSSSNDDQNMDSPTVTANISLGRVYSAHSLPGHIWSFNGIKCPVCSKFVLPDEIEIHLVMCLTKPRLIYNEDVLKDDKGECVICLEELTQGDTIARLPCLCIYHKTCIDRWFDVNRSCPEHPGD
n	RING-319-170000	DV3003046*	0.236365	0.0817299		-0.0683882	0.596811	MSEGNEFSIFKKKINDQTQLCPDDSTSNPEIKYADNCIDETFNKFVEKIFHFTLKPNFDKEYNASIVYLPDITEILKYYDGNQTDIEMLEQAIFERILLPKPDSYLMKYKQSVSINEHTIQKKCIIYLFECFLELNLMQQQNCYPSINDNVYEIIRGFLYTNVSTALKQPDLYDSQNISLQILDIFKNNKATMEDFMKFLTSINKLIIMDEDDQETQLKIIYQPVLDIIKEKIKEATIIFLPNCELAFIQVISSDVLLAKVLIDYCHVPIEATGYYYTDTLLGALFAISGLPRSPGGQFEFFLKPMEELSGPLENNIWNGMDTLHQQLHLIFLHLLKSGPEVKHKTLLWLGSCLEKNSGRCKLWNIETSMLEFISDGFAINLSAVLLKLCQPFISNTNN…
n	RING-783-35000	DV3017938*	0.214571	0.0929336		-0.358224	0.0279606	MTSDMDDPAQGADICRVCRSEGMPERPLFHPCICTGSIKYIHQECLVQWMRYSRKEYCELCSYRFSFTPIYAPDMPRRLPIKDVAAGITSSLLTGIKYWLHFTLVGLAWLCVVPFTACRIYRSLFNGSFDAVMSLPIDMWSSKNISGDIFHGCFVVTCTLFAFIGLIWLREQILHGGGPDWLEREEPNNQPQINLLLPPIPEENPVDDIDAEIRQEINNQIDDGHWNPIDWGDRAAEDLTWERLLGLDGSLVFLEHVFWVVSMNALFILVFAFCPYQMGNLAISSLSLQDKVAASHFEGLVTTLCGYCLIGMCLLIMHTIATVIGFRRSKRIIGLSYIVVKVSLLSVVEIGVLPLVCGWWLDICSLSMFDTSFKDRLTSFRLAPGTSMFIHWLVGMVYV…
n	RING-166-287500	DV3005554*	0.183446	0.191507		-0.16013	0.260304	MSEYDDEDMDYSDQDDYEDYYNADRDVMSPPHNPDPEYFPVQCLSIDEVDKFLNELVEQLCTSIHISPSMSKVLLYENKWAVQEILYKYSEDADKLLVASRMKSLQTVLNKVKKNEFVCPVCVAAIEENIGITSLTCGHRYCDTCWCSHFENKIKQGVSTELTCMALNCEILVPEDVVLSIVDKPILRKQYQHFAFREYIKSHPLLRFCPGANCNAVIKSKESLAKKAICTQCETSFCFKCGNDYHAPTDCATIKKWITKCADDSETANYITANTKDCPKCNICIEKNGGCNHMQCLSCKFDFCWMCLGDWKAHGTEYYDCSKYRENPQNGSESAKAREALKKYLHYYERWENHSKSLQLEKQTLDKIKERINSKVMTSKGTWIDWQYLLDSAALLAKC…
n	RING-360-45000	DV3010566*	0.24008	0.212051		-0.146831	0.516573	MKKTAVNYERTHSLQDDEDDSHEIILERDPFRRPKSHRITVLSRQNGLEKEQFKSEIDLPKINRKSWQGEDQVLLNNGVPLDEEDSTGKLRKWSKSKIDLVMPSLRSLVTLARGKSSSTTSLSQPSSAESWSHLGSIRGSDEPIRKYNTMVTLSKVVLNRPMGIKPINRLRDTAVCSRCSSVLSLAASSSRYSLGSASSFVIHKDQPIVLCKVCLNEVPIKNSWTLQQCECSYCIDCAKAYVEFEINQGAYNISCPDAQCSKQGVIQIEEIEVLVSVDEIEKHHRYRLNKEVELDKSRMWCPKPGCETVCNVGDRSRPHRVACPTCQTDFCSGCRATWHPGKPCPPPSTHDMPTFDSDLIKCCPMCSVPIEKDEGCAQMLCKRCKHVFCWYCLASLDDD…
n	RING-28-1062500	DV3002615*	0.194544	0.12344		-0.218717	0.0977476	MADQLSETSTTTNSHGENWPSTKLPTDSDVSNDVSNGQETHSFADIISTAFTTTEAVSSSPVEVDSNLQLGNDMEYDPLFADGSDIDTEDAPQEFSPLNSDIWRYGNALIETPWSVPRNDESSNQNINHSTTVSTTSEIGRKRSLLSGDNNLRMKTGKPDTNRTLSYPRHQMVNRIYRPQRYNQDQVPPTTYTSTGNHGNYKYAHRPNPQMHTTTAPSDHLVASSSNQSRLVNPQVLSNDEYTVFGINNSSTPHSRYNNDPRNRTEWNNIMDAEDDEDSGIELVTVNNYQSRNINQLPNVPPIVDLTQESEEVTDPMINNQGRTPLTDIPLGPPMFSRYPIMQQRQYVSHSGMRSMPGYSQQFTPNPSPLYRNDVIFMDQPPQAPCVHAAHPPPGTPGW…
n	RING-247-175000	DV3013500*	0.156387	0.217772		0.383003	0.0233047	MSMSMNAGSNRRHGMISKSLQDLPEASTSSAAPTRKKRTARFSLRRFLYSNAFLARHLGSSQNGKRRTIIAGGPSVADVTDFEKAPLGFGGQNYVDPKKTSQNSIVVKNGTTPADGLLECPLCLVKFDETKFAKLSTCNHRSCFDCFQQYLRIEICESRVNITCPECLEAMHPNDIQSVLNNQALYDKYEDFMVRRVLAVDPDTRYCPSPDCSYAVIASGCASCPKIKCERPGCDSYFCYHCKAAWHPNQTCDSARAKRSSNMRTSSIAFSIDSQSREDIKPCPRCQVLIVKMDDGSCNHMTCAVCGAEFCWLCMKVVSDLHYLSPSGCTFWGKKPWSRKKKLLWQLGTLIGAPAGIGLIAGIAIPAIIIGVPVWTGRKMYTRYKLSSRLKRNFAIVGG…
n	RING-53-450000	DV3002666*	0.0920906	0.439258		-0.394136	0.0467136	MTLCNLLRVPPIFIMDELFKSSFGLPEIVETLFPLNNVHHNSSIVYMESDDSAQYYKAILLSFIKIIFSCIIFCASLCSFVLPAKYLYLVYLHSVSVCVVLLSYWTNVQSLKVLSGKYENIKIDIVDEVITLDINGIFKLFTQLEIIDFLYLICRNTILQCCLSLVFDFLQTATKQKSIHKILSFSFIIPTLIALVPGTQGALNTVAVLATLLPLFIMIKSLWVNIFPLVNLIQEGYKYTKTIINNFGISAFLENEWNRLNIPIVLRIFWSMRVLEQTLYLLTDVDVKNESMFDLIKYLLIKGCDTFTAVLGMTSFVSYFCHYIGAFFQWVLLTDDVDDKSIGTISAVLFYILALQTGLTGLEPEKRFIRLYRNICLLFSALLHYIHNIVNPLLMSLSA…
n	RING-159-100000	DV3008828*	0.145275	0.24114		-0.342332	0.0289707	MSDLTPEEVRRRRLARLGAANAVDASMPPPSSTSTNSQLIPQLNLFNAESKDTFVEQTDKSTKTKDMPMDVDDSDSDVKSNKHVVSPVKPPGSTSLIPSEEDSGFENMDVDEPKEPKLPIEPFKKKRPIEILNNKESIEDICQTVAIRVLDVSWTEPNNLNMFLPDTASIVKERDDNFEPYDLQDLISLAIQEALCLVVKKDKLTEGSEQPEKTTTSAALKFLFDCYSRIAVEERQYPKRSSSPPVCSLLQNIRAQCVSHSIMLLTNTCILDDKESARILEPLHSPLTEFLLQGTLPRGFLNDPLLQNLYRIMQTASFVGSTHRRPIEILNELTSLAFYSPQFLPKRITQNGGRELSFTSYLGPFLSVSLFAEDDPKSGLIGTLRQEMQTTRAELNKIM…
n	RING-601-60000	DV3014323*	0.154272	0.154567		0.36987	0.0211536	MWCFVSQPNAVVIEVRLDHKAKGLECLEKVCECLGINKECDYFGLQYKTVKGQDVWLNLRNPIENQVGGVHPYRFALRVKFWVPPHLLLQDSTRHQFYLHAKLELFEGRLKPTDSQAICKAIALLAQAEFGDCDDLVLSQFYSQWCEHLGIPIDDEESINLIKKLHSEIKGMKQSTAEYWLIKEVSGLENFGEELFEGRTTNGSPVLVGVGPHGVSLEQPDLPDQEKQMIPYTAIRSAASHRRVFEMWYLAGVEHSETLIVLKLESSLGANTLYRALTEKHAFYSCETVRGAVTSQYIRDLKGTIISIFNEDSPLGKKYVFDIQRTCREVHDNARRALYDQQNKIIPLSPSVTTSVAEPESSNTKDSYRLAKLIDALTCRICMDATIDHVFFPCGHVIA…
n	RING-70-340000	DV3013009*	0.185873	0.177869		-0.555476	0.0256512	MSFMMIDRLPVPKLSTYVSATVVSLSAATYYSVKYSSNATHDTDISLKSVENTSSTDPIDKYYEQMLNVLAFMLQDPLCFLVLCNGALCSIVMIGAVVQSLVLGNLRPVEHVQFRERLWNWVIYKFIFMFIILKAYTLDKVALWLFWYSTLGFLHLMTSLCKDRFEYVLCNGALCSIVMIGAVVQSLVLGNLRPVEHVQFRERLWNWVIYKFIFMFIILKAYTLDKVALWLFWYSTLGFLHLMTSLCKDRFEYMWMSMGTGTRVNWKYIHMSILLSIGFIFSILLLIFAYLVGLTLSKHIFAFMVIECLMLAGSIFHIFLRHYIQLFHRNSMNHTTNPGKLIYYTELSLDLGIRMMEILHYSHAIIWTNSYLTMAGFVIFMHMRQLISDIQKRLQKHKN…
n	RING-71-170000	DV3003477*	0.0751437	0.518165		-0.323923	0.0474323	MSVSLCVLRFELTEDNYNVDEIQQQTLTNWDKRKIMSARGCRKSRELKIETYGSADELIDENLKKKDFIKKSKSNSLKKKNKLKKEQSTMSKTEKINFISGNPFVEVTKGVLHVYKENILTPVDKASNRSQMVCILSVPSNMNCHDLMTFIAACQENIHHIRIIRDAISLNQYMTLISFRTQEATMDFFHSFNGMPFNSLEPDCCCNLVFVSKIEVIKEDQPGCSAPPSQHTELPVCAVCLERMDESVDGILTILCNHSFHGNCLTKWGDTSCPVCRYVQTPESVPDNQCQECHSSESLWICLICGYVGCGRYVQGHAYNHYLETSHCYSMNLGNNRVWDYVGDNFVHRLVQNKGDGKLVEGSNPGKLDDTDQKLESIQLEFTYLLTTQLESQRKFFEN…
n	RING-124-576500	DV3004174	0.0359995	0.747366		0.0486263	0.689709	MNEYYGDTDPELSYDSDYDPMEVDSDVLNDEEVYMNSESEGDESDIYSGNTNDSTSRDSNIHSLPVDLDNSSNSSDSQVSSNGSSSVEQNVDSLPTEQITNPSVIVPMTISSSKNVENSEENADNVSSNFNMGEEDAFSCPICLEGLTNTGGHKPACLKCGHIFGENCLQRWIKTGCNNDARRCPTCNTKASLKDIRILYAKKLVAIDTSELTALEIKLEKEIREKNLMKQEVEKWKIRSESLSNDLQKLRETVEKSGHSGQGYSSSGVTSIRQCLKKIIMCKDAGGCRVLAFDKKSMLLAVTQQCETPLFNNAHGIRKVNASIFELSKECVYAHKKTIRDMAFHPVDNNLIASASLDKCVKLTDFNSNGVIASVETPEPLWSCCWAGDNSNILVAGSQ…
n	RING-502-87500	DV3011132	-0.035573	0.831272		-0.543993	0.0268947	MATRWSSEYKIIEIRDIQARTVAVDYSGSIVLLAGRKQYGIKEINKPTSMLHKFPKSCKYDIHAIEWNPNYFNKHICALAFNTQLQLLVWKNDNDLVSSSKLNCHTRTVLDINWHPFDPNTIISASMDSFVHIWDIRTCARPSISLSTVVGASKVRWNHLSKHLLATTHNGDIKIWDQRKASNPIQYISAHLNSIHCLDWSYTNENQLVTCSQDCTVKFFDINNLRKTENVLNTVTPVWRAKYTPFGDGILIVLVPPIKRVDNNLLLWNLSAINVPVHTFVGHSDTILEFQWLKNHDDKTAEYELITWSKDQTMRLWHVMPFLHDVPIESNDRSNINDLDNYRNIHFSESNIVANNSFNGVDVVDQGIQGSTYSISSRNDSFDSEDFELKSGSNLHQEF…
n	RING-168-705000	DV3003860*	-0.0340226	0.874838		0.509072	0.0454942	MQEKLSIKSELTNSQLVAQHPKMKNDEGFSRNTSFSSMNFDICRICHCEGDIDMPLIAPCYCAGSLRYVHQVCLQQWIKSSNIRCCELCKFQFIMQTKTKPFSQWEHLEMSGMERKKLVCAMLFHIIAMTCVCWSLYVLMDRTLEEVERGLLEWPFWTKLIVVGIGFTGGVVFMYIQCKSYFMLCQRWKAYNRVIYVQNAPEKPQKNQNVLIDIAESSSMETNAAMAVAPFKTPLEQNDETSIDIKNVRNVHIFFNNEDNPIRFQEVDNRESDDVDKVIPNDSGTSWHIQIGKNLGENSEVESSQSTVCQNSQSDPSFLKLQIKTAEIVIKFGQNDPVLNENELDSKNLNINIEDSKFKNENNPDSTTNPVQIRLDFARDKIYEEIEEGHGSPSQSPLL…
n	RING-235-463750	DV3009949*	-0.0164265	0.89491		0.399231	0.0205823	MEQIDFKNESNRLATFTGWPISFIISPKSLAAAGFYYTKHTDKVKCAFCDIYICRWEFGDNAIDEHKRHNPNCSFILSQDCGNIPIIEGIQLRQPIDIRGLGVRAHRVAFHLKYNSYSARIKTFRDWKNESQKPENLATAGFFFTGSNDEVRCYYCDGGLQNWEIADNPWVEHAKWFPNCGFLNLVKGEKFLDGNLIERFNALLNKSRSDDSTSTVTQDGQVVSIHQTDLNFPTSSYRQNEITDQQISELMSCPPAIMALELGLQPSQVRQAIQSNLQEIGRPFRSMDSFIQQVLTQDQTFPTDGDSMTLEEILRRDSPLVRSSIIHNHETSSDSDDNDSDNDTDLSLSNAISSSSSCEEEVAPILQESSEVHNFTQNDNENYQDQEISQAIQSFDNKT…
n	RING-166-200000	DV3005543*	-0.033112	0.768308		0.026069	0.833405	MSKRNSDESGSEEPPLKKVQFEPVRLGPISTMEDLDMKVLQYQNKKLAQRLEQRNRLEMELRSRIEQLEKRQTQDDSVLNVVNRYWNQLNEDIRVLLQRFDAETADEIESRNESEATTSFLVQLSTWDKEELDEKLAHRVQVSTRAVAKVIQAFDRLMQRNEKITLALKGEFDGDEAPNMDEVVRNANSELQAENQNLQSLNTSLHKRHHTMSLKLAGLQDTVNCKETEVAEMRNQIEELQYEYQKIQDRNYKLETHLAEARDKLKNLEVMQIDDKIPQKQDSSITQSNLSLQKVEELQKENEELRELNNNRLQELDKLHQQHRETLMEVEKLKMDLRQLPENVIIETTEYKCLQSHFSVLYNEFMLMRNQLLESTGLLQNSKNTHLRQMEVMESDELS…
n	RING-95-500000	DV3002068*	-0.0140957	0.948026		-0.96765	0.00768533	MTSILDQFEQGIENTLKPLLKSQQLLDGLLEDELNLNTISMLSKKKVNFSPNEKITHLLVNNDYVVLAMINNVLLRIDLRKDNIEEIDTLRTSSLKVRQIFLDPFAEHMIITCGNTSNSQLFYSNRQFTKLKTVGKYQGSEITCVFDISKGQPTPIISIEYHRYGNTDIFYILVISSSKLYQFVGSVLNKDERPMLQQVFNNYLAIPERFNDVPPVLKHSKLHFYHPKNEFTMPKYFGFLTELGVFFAEININKKNKTVFNSHKLIEYSRLYGREDDDFSVPISMTFTQYHVLLLYSNKVIAVSLESPATPYASQVMDEDYYSQTHGKLLNITKDLISGIVWLYSEHAVFRYKLQKEDRRFEEAREICQNNPFRMNQVLVRQANNYFDTKQYEKSAMVY…
n	RING-95-190000	DV3002037*	-0.0615355	0.623296		0.544508	0.00806185	MTRHARNCTAGAVYTYHEKQKDASQSGYGTQNERVGKDSIKNYDCCSLTLQPCRNPIVSPEGHLFDKEALLQYMITKKNEISRKLKEYEKQKHKEEEELVELGRAERQSKVNDFLKVESMVKKSNDIFKMKAQKNPEKNSSSISNMANGLDKQLPSFWVPSETPDAKKAPIQKPDKTVYCPMSGKPLKLKNFVDVKWTLVNDPSDKKSLAVKENRYMCAVTHDVLSNAVPAAIIRTSGHVVTMECVEKLIKKDWMHPLTGEKLTEKDIIPLQRGGTGYAITNDNLQGKYARPVLQA
n	RING-216-345000	DV3001294*	-0.0817045	0.584967		-0.128821	0.434765	MFTCSICDETFVGCYQTAVFTTLCGHVFHLHCLKTWLNRAKTCPNCRSTVLENQLIKLFLQIDPNARIIWNRQIDDELQSLRKQVKDLQEKEKKNSVFITNLESQLKQWMQKTEQNNNSLQSQKLEIDKYKIHVTQLKEQIGTFNINYFLLEEQKKNLETQLQTEKAKRVSLDKSIYELHSVNAVVIDNLKSEIADLKAEKAYYLNKCQEFENIKSLHNPSTSNIDERLVMTNIEDYILKPQVDKKKIEYCGYDSNLKLSSKKFLLGCIFLIVEDYPHCEDLCSDISMTKLSIIEHGGTVVQSYSSRVTHVICASQKHSIVEQGLKDNKRCVTDYWLSDVIAKQAMLPPWFAHHLPTPFSDNNILPCQHLQIAIADFDVNEYYRVRSMVKLTGAQVINE…
n	RING-196-162500	DV3006642*	-0.12222	0.484273		-0.000363568	0.998609	MFNFKTSNKHTVNNPTDKELKEEGNRLFSYKQYEKAIECYNKAIIKNPVVPIYFTNRALCYLKLKQWDKACTDCRRALEMDFNFIKGCFFLGIALIELGSFDEAIKQLQRAHNLTKEKKINYGDDITSQLRRARRLKWEKQEEVRQNQEIELLSYLTKLMDDDLSRKISILPKPSDNEHEIEEYESCVMELKNQKEKYSAELHTIFAKNDDRRKKREVPDYLCGNISYDILRDPVITPSGITYDRKDLEEHLMKVGHFDPVSRQNLTVDQLIPNLALKEAVEAFVMENEWVNYYCTL
n	RING-434-155000	DV3012554*	-0.0722163	0.638806		-0.233164	0.178831	MTNKGYFLHEGPAYSLALNKENTHVVVAGRNVFKVFLIEQGTFKESVNLRCGKTSSVQSSSSMDVAWNPVDDNILATATTGGAVVTWNLNRSSRNKQEHVFYDHRRTVNKVTFHCVEPNLLMSGSQDGTMKCFDLRLKEPPKTYSSDSESIRDVQFSPHNCNTFAAASENGTIQIWDLRKSDKCLNKFSAHNGPVFSCDWHSELPFLATASRDKSIKVWNVTNKPIAEYTISTIAPVGKIKWRPYRKYHLASSALVLDSAINVWDVRRPYIPYASFTKHTDVATCIAWKGDPYVLLSTNRDSTLHQNFISDADLPLENSNPQGMAINNSGDLAYCCPTVLNKSEIHKADKNKETSRKTSTTTSGEEELNTSSQMNVFRDPKVSMCLSDETDCFRTCATQ…
n	RING-235-442500	DV3009948	-0.131353	0.293054		0.0678703	0.59298	MSPSPNHNSIAHSLKHIIKHEKNVIHMANGCPIILNTAHPLAEFVSDSQSVLNPMATNETPSWDLTSYENRLKTFNDEWKLEFLRPTQMAKAGLYYLGKQDRVRCMFCSKEFDYWQQGDDPLVEHKRKSPQCPFFKENSGYDVCGLYGSPPSEINSSEEAKKIQSFLDSLGVVQQIKAPKHKEFATYDARLATFDKCHKEMKQDVQTLSEAGFFYIGDGQNDQMLCFCCSQGLKDWEDDDEPWTEHARWSPNCSYVLLSKGKTFVDEACGKKNQIPTIDQEELSKFIANHKDNSILESNIKVNSIKRCHIMFQRHTPRKHEQSETIDSNQMSESISEINLRLSQQDPNTMPDSMLCKICYKEKMKVAFIPCGHVIACIQCAMTLDQCAVCRQPFTMAMR…
n	RING-154-580000	DV3006532*	-0.147891	0.387241		-0.460671	0.0327588	MEEVPQLLDSLKSTVECLSMCGQSNTWEVCGGLNRLYSIIKSIFKHGCKSSNTKENDCIWQFIQGLDWLYPMIETTNLFFKNSVKIDDCTNKSSVWIYKSLENHTLSEKLGWLLSDKSHISKFYKPEAFLCQKKYSDAALLCLKAVELNQPSLLLEIDPKLYLNPSLLTGHCTTLPKSNKNKYIGHLEPTNDLKMEKSLSILHDISDLKEIKPLIKDSYTSKIKYKSCPNINSNFDKSCNVRRSYSHGAVSELISDISNSNSSINTENVQSELLIVNYEQLVKENSELNKYQLSNDGKMYNYSTLRKRKKRRAKFSLPLRTLDESDDDDNWSKNSDGSRTLVLHDEAQSSKFIESPKLVSQYFPGHDLFKFLSSGKFAQANAELSRENAHFTISEVIIA…
n	RING-53-504000	DV3002673*	-0.149784	0.307999		-0.250573	0.118096	MDACQNVEADVEKILAKYNKYGQKWQFQLHRFISTLERYKKEFESQGSGIDHCELSSTILQIKLSIKEITNEHRRWHSDVSRVGKSIDKNFISDYTEASNKKVFKTDHEKEILNKIICLHLYKDSKWEVAEEFLKEVGLTIDDGQKQHYLHLNHIVDCLKRKNTQPAFEWVRQNKIHLDAKKSDLEFKLHQIVFLDILSEGNHYEAVVYARANFNNFLDKQKEIQSTMGMLLYLPNIEQIRDDVIDLFLKESCLSDDDLLSISVNVGCSALPTLLDIKQAICRDVGGVWNENDELPIKIDTGFAYHSVFACPILRTRSSSSNPPMMLVCGHVISKDALHKLERSGRLKCPYCPKEQLPSEARVIHF
n	RING-62-380000	DV3012290*	-0.144874	0.171012		0.00336987	0.979016	MTATDENGTPRRRRLVVDTLSVDCTEFSGAFLTCPTCLCVYDADEHAPKLLSCTHTVCTHCAGRMAAASKARMPPPPVAEVVEGMDDFTVDNGAADHERTQNQEQASFKCPICRQRVMVPAEADGGVQALPPAFLVNQLLDLVCAPPTGQASNGGALTSKRTTVVVPTCAGGAGSDPGHTERELAYCSNCDHTYCPVCVETEEDEDVDDKEKVKLIPSNDLELEPIPHQQCRHPTAAVLPASVAAARWSDVLQYRAAELANKLERCVKAIHAELQTVDDSQRRCSEVVETIFGTRGVFATALENRKNELLSDAKQICLNRKSILERQLKEIQSEIMRISATGRSNIILDPDVTTVEDLLEYGSEVQTVRKTATEMGHKLAEITGTVLEPAANGHVRVCG…
n	RING-72-400000	DV3002288*	-0.221954	0.121913		-0.434639	0.0373898	MEEENITVILSNSAENITKKMTREEIMREEHRKLHEAHKGHESMHAEMLLILMVTMIVAQIVLIEWKRRHFKSFQVVTFIALWIIPFVMCLRMSYWRFIFFWILFSLVTTIVVRKALQKPLKGSTPRLVYKWFYFIYKLTYVVGIIGYFIMVAAFFGLSVIFNVNPAVWMDFGLIIMYYGLYFGVLGQDVAEICASAMAAHLGYYTPQGMPTRSLDKNICAVCGNKLLLNAGEEGIIESTFQLTCDHTFHEFCIRGWCIVGKKQTCPYCKEKVDLKHMFRNPWEKPHVLYGQLLDWLRWFVAWGPIIMSIIQFINYILGLK
n	RING-747-55000	DV3016505*	-0.200615	0.166166		-0.466455	0.0225537	MGVFSSRQNAREEEVDSISNNVYKYPPKSGNYFSTHFIMGGEKFDTPQPEAYLFGENMDLNFFSKCPSTFPYPPPEAGEPTKPLKSLVNIRKESLRFVKTEEGKSVFNIEFIFDCDAPCSITIYYFCTEEFTPSGVSFSCRDPSMTSEVYHYKRGSNQQFYQPLHLFNPSLYNNEDLIYMFNKEVIPIAIHCVAHDTSEETRQSHTTIAVVEQYSDGSYILKALKQKLFVDGLCYLLQEIYGIENKSTELKDTGDEELEDGSSECVICMSDMRDTLILPCRHLCLCQSCADSLRYQANNCPICRVPFRALLQIKALQKTLDNNHRIDLRTPYGYETVPLIEALNGPNYQKYSNTSKTIGDPLLESSPDSQCTGINICTSKLSLDRLSRKKSCSIDSHNE…
n	RING-86-72500	DV3003102*	-0.231361	0.0621694		-0.689057	0.00377626	MSTTTTSAAVKMTSVTAVVVSLGLSCCVIANAFRQKKQFYPSVVYICKSNPSMAVMYVQALVAVYLIGKLAGKLFFGTLRAAETERLIEKAWYAVTETCLAFTIFKDDLSPKFVALFTLLLFLKCFHWLAEDRVDYMERTPVISYIFHIRIWFLLTILTIADIYFVHDAYITTITKGPSVQLVFGFEYALLITLAINAAVKYILHAMDVYSDTFWESKAVLLLYLEFFIGFCKAVMYVVFLIIMVKTYTIPLFAFRPMYHTLRNFKKVFQDLVLSRRAIHNMNTLYPDATTEDLQATENVCIICREDMTATAAKKLPCNHIFHTSCLRSWFQRHQTCPTCRLDILRPPPSTSNSNAATQPPRTSPIVPQATTSTSGPTATSTDNANASTSNAVPGTNMR…
n	RING-317-212500	DV3006204*	-0.30804	0.0708216		1.02246	0.00247281	MKIMSVHYKFKSAISYDTITFDGLHISLKDLKKAILHQKQIGKNTDFDLQVTNAQTNEEYTDDQTLIPKNTSLVVSRIPLTAQQKKAWERAEQNNQLVLSKQISNLDSHDVDTSKLKGADLLGSNASEEDKINAMMAQSTQEYDPSNFVKIRGGNQFGEVPSNYVCHRCHNPGHWIKNCPNNNITSEPMDIKKATGIPRGFLVPVDGPSVPGAMLTGLGTFAVPSIDQEAYKESMKPHKKQETEVEKVMIPEDLLCSLCSDLLNDADMMPCCGTSFCDECIRNALLESEENECPDCHGKEISPETLIPNRYLRNAVNSFKDKTGYSNKRMDGIKGKINELKSEIVPTPVIQEEQIKEGICLSEVVIPASTQLPTFDPSIEGDTNEIYQKISAVGDSVSV…
n	RING-396-200500	DV3014206	-0.382958	0.0241648		0.427601	0.0671784	MQPNKLMVTDLNPHLLCVLCGGYFIDATTIIECLHSFCRSCIVKYLEKNKYCPICDVLIHKSNPLFNIRPDHTLQNIVYKLVPKLFQREMIMRKEFYLVNNVHPPQDPLSQGMIPDDYHLFTPNDSVSICLLYENEHSKQSLPITHKRFLWCPASLQVINLKKFVYLKFELTSLDHYVEFSYQNHLLDDHLTLMDVVYMFDWKRKDPLSISYRILTIKREPFVEENVVEKLSNDTKEDTINNKSDIQQNSTVRGKNIDLEENIVDIVSNSKEEFKKSDTVNILNVSQIRHTIKPNVTIEFTDSNQNKTIDKVECEENKKKILKVYPGSKIKKNKPRLDTIVEKIKKQSTKYKTLTSPTKHWNPSISKTSVLAKKKDNNGDKINQKFFKSRDEKKKNEGK…
n	RING-137-400000	DV3003784*	-0.326101	0.0176671		0.0139824	0.89482	MSLVCAISNEVPEQPVVSPVSGSVFERRLIEKYIKENNTDPVNGEELTVEQLVDIKTAPIVKPKPVTGTSIPAILKMLQDEWDAVMLHAFTQRQQLQTARQELSHALYQHDAACRVIGRLTKEVTAAREALATLKPQAGLSVSDANAGPTSIPQPAIAMEAAGVPNQPTEEAGITDEIIKKLQDKATVLTQERKKRGRTVPEDLMDQESLKSFKTLASHPGLHSASVPGILSLDIHSEDTSKILTGGNDKNATIFNKDTEQIVAVLKGHTKKVTRVIYHPNEDIVITGSPDTTIRVWNVGASNPLSQIIRAHEGSVTGVSLHPTGDYVLSTSADQNWAFSDIRTGKLLTKVSSQTSNNTLTTGQFHPDGLIFGTGTSDSNVVIWDLKEQSNVATFSGHS…
n	RING-298-77500	DV3010674	-0.385457	0.386377		2.42261	0.00434039	MVKACTINCSHTFCEICLNTWLRESNECPLCRTSVQTKTLCLSMDNFITNICNLLGNAIQEHREKIQQEKLAVYVPRVPQMARRGRRRRGIRRNI
n	RING-213-100000	DV3007393*	-0.363454	0.0260926		0.278337	0.0462422	MNDHKNIRNMSALQSCVPPKGRVKLTDVNPHLVCVLCHGYFVDATSIVECLHSFCRSCIVLHLDKKSYCPICQEQIQNSKALKPDKALQDIVYKLVPGLFHSEMKRRQEFYQKHPHRDMHLHPEARGVTVDRIVYTADETISLSLEYYDKECEQEIWKNANDNGVQCVIEKVEKSQRSVVRKRYLRCPAAVRMSHLKKFIRMKYNLKPSDLVELLYRRESLPEEYSLMDIAYIYTWNRNEPMRFFYKINAQMTVPVFSVANKDRIITEANDRKLLDNKNTVASIDTVITTALPIPTPVVPTIPIPAVNDNCVTGDTKKSVPELLKLPAVDESKSTNNSNNISTKEMTLPLPPVVPPNPPISPEGTSRKENVSDNIRNSCANELKSTVVVPTAVQANNVN…
n	RING-16-735000	DV3001576*	-0.411568	0.0493014		0.404277	0.0583321	MSLNNKTEPYNESSGVPVVDLSDTSDDDELAVTKKVGRNLSDQLERPRTPETHCSICLEELNNKCYSDSCWHVFCFECLKRWSTIESSCPLCKKGFKFINHTFTEQGIHETYEVPIQDRDASQRIFLRPFADVNRMNLLLDLVRRNERLISEQDRDLGYSHYHQRQFPAESNFTVINGHLIRRQTHGQAMRVRVYTDNVWAEPLPDLSGRFRDCSSAFYRDNPAQMYRLAGFIVRDISAIREIERSEGLRSDNPNDEDYITNIIMQTILNYEIRESFTTAVLRPFLGEYTAHFCHELHNYATSPYDMIGYDRNVRYNSRPGFTSLQNGINTIDLQIPVNPPTNVRTLPSLNDTIIVDSESDSDSIRIQYAQEVIVVSSSTSEDSDIEILSQPFRPVDTY…
n	RING-378-139500	DV3009457	-0.472153	0.116977		-1.6614	0.00597518	MAYTEKHKQFLQYFMFNRMVLEEDVKNINANLFPGKQLDDTVELINTKILPLEFKISKTICEQNGSINYTFIALFVDEFNCKVDPIKKLFADIVNFIISSGGCAPYNEMIENYKNFNSFDNSLDVLFEKKYLTADPEKNIYLTPLAISELEGFLVEKYISRRCMGCMSIVVYGIQCSSCNDFIHGHCLTSYSLSVGSQKCPKCYHKISVSWIPLNVGQSL
n	RING-25-660000	DV3004317	-0.379561	0.0622095		0.0601008	0.735754	MAGDNQHFCLRWNNHQSTLISVFDTLLESGTLVDCTLAAEGQYLKAHKVVLSACSPYLELLLSQHYEKHPIVILKDVKFQELKSMMDYMYRGEVNISQDQLSTFLKAAESLQIKGLTDGGGNEDNSTPSSAPAKAPVSNPVRKPVQQSVTRGPSASTQGLTIERRPESPHIRSRDDSASPTPRKRRRNQRRPSTSDDPDSHVDTSNSCDVPPLQSGALSGVGVPNIPATITKGAPLDDGDHETDNSRVNNHDTSAAEGVAGPKIEPTSELIEPKTEYMEEMNNEDSIEDLTLDDDDDMENSMDMSRAGPSHDNSNQSFGQWPMAGNQTDEVFMSAQEAVGAHRDTQDEPKLKLKLKTNFPKFLECPNGCGYTYTMVSNFTEHIQKYCTKNKYYTCLYCN…
n	RING-345-220000	DV3006605*	-0.381207	0.012562		0.405934	0.00972071	MSDGEGSAQLATVETGQVELEQQQNMNITKDDDEPNPKKLKLSSSNAGNGGGTDGRPVQQAGSDKLEHRLGGILCCAVCLDLPRSAIYQCTNGHLMCAGCFAHLLADARLRDEMATCPNCRVDIAKNTATRNLAVEKAVSELPAECQFCAKEFPRNTLHHHEQQLCSERPVKCGYSKIGCPWRGPSHEASEHEKVCPHPSASGKDVMSALEAIDQKFQEEKLLYDTIFDLMSFEKITFNDLQLKPYRTEEFVHKLYYETARFSAFNFQWVVKTRINNMQRDPALSVDRHMSYQLILKTKSATPMTVHYLVVKGPFGDMKVNPKIYKFEFNENETETQFVTLPLPDSAECNRLLAAKTINIRLIMFLVSK
n	RING-184-445000	DV3003681*	-0.402943	0.0154295		-0.437683	0.00917969	MYVQVRMMDTGVSVTIPTSRTMVVKEFKKLVEEKLKVKPDLQRLFFAGKQLDDQYRLFDYNININDVIQLMKKVIISDSSLVKKSTTKINKTKKEKATTSSTSDVKDEINEDASHLSKYFKIGDYVDIKDYHYGSWFLAKITKIKKDRSPNDKHSDPKSPVQNDGLIYVAEIDGCPEELPTEVQLQEVRPYAYKYLPFSELKPGDRVLMNYNVEYPKERGYWYDVLIKEVKTNRRGREVIGDVSVGLDNAILNNCHLMFLDDIFQLEKYKLLSERTVEDNKIMQTKPTTERAGALYCIKCKDNADKICMDCGCRVCGGKENEDKQLMCDECNHPYHMTCLDPPLKELPQDDDWYCPSCKNDENEIVKAGDKLKSSKKKNTPASTSTRDWGKGMACVGRT…
n	RING-437-242500	DV3009913	-0.446572	0.0349867		-0.78772	0.00670705	MSFFYFFSKKDKKILTTTKSTNELMSEMANKDFDLQEKLKKLELEKELKKTNFLEAEISLKEYEDNKFNQYQNKLKDDKRMQSLLLDEVRTDQIVTSIQKGTEKTKEKLLYDLIEVEESTKKLIHDTLDLKETLKLKINYISNLENTILPEKNELNLIKEKNSEFTLKLKQILAKNDMQRFILFNKMSEEYSSEMEKLTNILNSSYCYRGVLKEHLKSMYNQLKYLTVVELKKHDLQTNKHMNDICQERMILAQLLVDLIENKKQNHRLLIQNLEAQNIGNESATKWLTQFSNLVDHLPSDLKYSDKFVSPMLLHRVSTAGGSHLLFFILNNDLKLPITKHYLNEMGIKNSKDQELLIDVFKKLPEPSAPHESQIYPSAPIIDELECIICMETPYNVVF…
n	RING-690-85000	DV3017632*	-0.444101	0.0101344		0.230053	0.0559091	MGAFHCKSCQNGEDNTNIFSNHPSTESERRRFLFGRQRIRTGSLKQTDSLVLQTLSVIKNLGLIDNGSEAPEALRKLHWLADDGEGWIQVVLSMIHVIPLDDPLSPALITVILDDCPLPDKDTIIKLSFMLDLSNKTPKCKTIDQHRNICVILGILADKLPGPSSIALLTKETLTYLFNNMNLQVHPSIILFSLIALEKFAQIRENRYTIERFMKTGPLAMLTIFERLTGSDQPLYAQVGFCAEWLLDNIFVDNQRSLSYINTTMEGVNAILNQEDASEYLKLGPSGLEARCDACSFESVRCTFQIDEGTWYYEVTILTSGVMQIGWSTKNSKFFNHDGYGIGDDEHSVAYDGCRQLVWYGARCTSCVSGRSWKEGDTVGCLLRLETPSPCASFYLNGQ…
n	RING-488-233000	DV3014784*	-0.398932	0.0145135		-0.127725	0.450275	MSVDTYGPSSQTLTFLETEEADMIGADTQGTDFDFTDFTLPSQSQAPMSQMDSSSHQMQLINNKGDKDDTNVITVTKKIGELQFEDEDEDSFFTKELPYYACKYCGIHDPGCVVMCNICKKWFCNGRGNTSGSHIINHLVRAKHKEVTLHKDGPLGETVLECYSCGVKNVFVLGFIPAKADSVVILLCRQPCSTQNALKDMNWDQEQWKPLIADRCFLTWLVKVPNETDQLRSRHVSATQIAKLEELWKDNNEATINDLDKPGVDEEPQIVLLRYEDGFQYQNVFGPLVKLEADYDKRLKESQTQENITVRWDVGLNKKTIAYFHLAKTDGDMRLMHGDELRLRLTGENPWAGIGHVIKIPDNYGEDVGLELKINNGVPTDITSNYVVDFIWKSTSFDR…
n	RING-125-219000	DV3006113*	-0.474448	0.029249		0.487216	0.021549	MSSYNEGQTELAYRTMLGSFRTHDLQALLGAFGRNKAGRKSELKERALDLLRNRPVGFNYHAYLTKITEIFRSIQSDIPITNNDMMRNMMQSQQQHMMPMNMQQSQQSRMYQPQQFTQQAMHLSRTGLPQVIPQMQRGMYGSNNMQYGYQTPGSRGIVSQVSTNQHLVKQDVGSYDINTANNMYNQATHSQVNVKLKKLPFYEVISEVVKPTTLIGQERCSLQNVPRGMRESSFKLLLLPEHATHIAMNRDISNGKNEYLYQMQIRICQLEPGPEISDFMPLGLHIRACGKVCPLPPNAPNTRPGTESRRTPRPINCTQLLKLNPNIINTITINWIPDGKTYVLGIYLVKKLSSETLLSRLQEKGARSSEETKNNIIKKLADVDPDLATTSYRFSLVCP…
n	RING-248-80000	DV3009195*	-0.487493	0.0292926		0.155611	0.353121	MSENRQMEKKLNMPVSKSAQGNKNENKKSTEVSISKFATNRRNGKLFSVQPQKSDGNRGVSFKKNNNFKQPQPRVSLFCGKKSAEVIDTLQDVEDEEDANMLPNSRQWNQTNMWNMPKKHSCSLQKTEEYVKFNIKHFLLANCQFVVKSGRDYTFWIFNQDEIVNWDYIEQIKMLSTQAIKCPICMDIPTTPKITCCGHIYCWPCILRYLDVNKEFDIDTCPICHSTVIKNELKSFELILNEECRVGHPITLQLMKRARNSLQAYPFIDLQKNNNHSSGNLPLSISELNMSTTYSRLLVANKNEILTILNKEREALVLLLDHWETEDKEKKYIFEALELLSKREDLIMNEKLVSNGIKKSINAPGCSHNLSPSPNKNNSNSSEIEKNHDYKGNYINVDC…
n	RING-4535-500	DV3023768	-0.608078	0.0413843		-0.878654	0.0126893	MAEKAAHHTTTVVTCPSIFEVIAQESLSATIYPALKKLVDYINLKNSNKCIWLVQYFDEVYLIFNSLCQLYYLKTYGGTFSENFYDLTRVRQPSNLRSAQKQLLFNLALTVCVPYLRIKLETYITNSKTKHNTQLLDKYIIILNKIVYTTWELLCLIYYLKYLTGISQTHSPLFDVAGIKLTYKNYASRKNDTIHQLSIRECIKSYLHYGISHSLELSAFFLQFLNWWHSENLQSKFIAYPIPYPPKINEKYISVNKSSNCPICMNEKKMPTALRVSGFVFCYKCLHKSLMMDSRCPVTKLPATMQDMIRVYSENN
n	RING-345-305000	DV3006617*	-0.58476	0.0299035		-0.47507	0.046599	MPSESKIPAQMEKPNHYSYLKEFRVEQCPLFLQHKCTQHRPYTCFNWHFMNQRRRRPVRKRDGTFNYSADDYCTQYDETTGVCTKGDECQYLHRTAGDTERRYHLRYYKTCMCVHDTDSRGFCTKNGPHCAFAHGNHDLRPPVYDINEQKVSENDDEDSGDLEGPNVLDKEKNLMNEDPKWQDTNYVLSNYKTDQCQRPPRLCRQGYACPQYHNSRDKRRNPRKHKYRSTPCPNVKHGDEWGEPSNCESGDNCAYCHTRTEQQFHPEIYKSTKCNDVQQAGYCPRGVFCAFAHVDQEMIIARESAAGLETSTDLADILSNAIPSLGTECLRSPVKQLDSEQKILSNGSGDLSECTSSIGSPNKAPGAHLSRSEFNVQQYQIAHEDTIQALLNSFDSQSL…
n	RING-692-210000	DV3008572*	-0.643508	0.0279919		-0.846954	0.00913217	MGKKQVAQRVKNNYKPSSSARAQLLLNSADSSTLDILKFPFSELLDCNISPDFQVVLKKMNKKDSTTKLKALKEFAVLCDTKDEESIKEVSAPWLSHYINLCKDNEPRIREGAQKALKSYLSRINRNVAPFLKKFFAYWFVAQFDTHPPTASVAISVFESTFPLNKRSEVIVFCQKEIYNYLVEHITNPVLLNSKVDSEEIKEMQIRTATSCLYATSTYLNALPKEQIENIECDLKSSFLRNCTFWKLNKHLTPSVRQAWFTLLYSILDKLQYFLQDEYKKVAFAVFDNVDEDNVTVSLMIWKNIQLIFSKPELNIYWIRSNAEKIFLPKLWKVLSCSKGCISSAYANILNMCKNNPSITTIPMTEFYLKCITSMISGLEKMSARFDRTNFVAGVETLF…
n	RING-322-7500	DV3011180*	-0.788161	0.00736181		0.374118	0.0547163	MPSTMFADMEFSNNHHSKVIEDTRALQVALELSMLYMNGEQRQKSDVVPMSGGNSAIADSSSMVSPNYIPNGFPEESRNKKSQNMTECVPVPSSEHVAEIVGRQGCKIKALRAKTNTYIKTPVRGEEPVFVVTGRKEDVAKAKKEILSAAEHFSQIRASRKNLAGTLSPPGPPSVPGQVTIQVRVPYRVVGLVVGPKGATIKRIQHQTGTYIVTPSRDKEPVFDVTGFPDSVETAKREIEAHIALRTGNGLMDDENGVALAALCKANPLAGLFDLTDSMGPAILSGSSGCSSGSVSSCGSGISALGDLGNIWSDEGIGGESPSFENVGLWGFMGSSRPSPASSTSPPPSKKTCFVCHMRDIDAALVPCGHNLFCLDCASNACDSNGVSSCPVCKMPARQ…
n	RING-240-722500	DV3009673*	-0.52599	0.0958518		-0.713444	0.285753	MEQFEQLLTCAICLDRYRNPKLLPCQHSFCMEPCMDGLVDYVRRQVKCPECRAEHRIPYNGVQGYPTNVTLQRFLELHIEITGELPDPTSGQVMKRCGVCSEKAYVTPCVHCDKEVCVDCKGAHMDILRREISRINNQVRRAVHRLSDMLAGVEKNMLTLQLNCTSVSEEVDEIYSRLTKALKDRTENIRGDIDRYLTTELKNLSNLKDNLEIEISNIQSNCDLADKHMQSDDVEWEDSELMDAKEIFLKTVEFIRNFETEIGDYNRRAKFIMAHDPNQLVMHVAGYGDLVIQAPHQPFTSSSNTLQPPGPGLMRSKSDHRLASQYRQEERNTYDAGGEISGRVSPLGGRKFGERYPSRYSRGDRNEYDADSSHDNENRSSARSRIRSRLNRHGLGDNT…
n	RING-111-267500	DV3010425	-0.796894	0.00322351		-0.171338	0.138668	MMASPTPSLDSLSGFNTFGPDYNRSLSSSHSPTDSDSSGSGVSTGGSGTSTSNTGTRKCQLCHEIFSNPRVLPCLHTFCHSCLENNQDQPEKITCPNCHQECILTNRGISGLLPDFTVNGGSIEVNPDKFAGVCKGCKNLNTNVVAYCYDCQQTLCANCMMAHQFMNCFEDHRLHGLTFDNGSENDNNKNNAYIPTTVGDRVVFCSRHKNESLKYFCRTCNVPVCKECTLSDHQFSMHDVEHLSDIGVKLLDILNGTVQESKSKATDIRNMVKNIEHTSNKLQVQYHKAQNEINETFAFYRSMLEERKQELLKEVESVYSAKQLTLTEASQKGLEVVDKIYQTGEFVDRLTKNANVVECLLFKKLLDSKLQSLMSYEPDTSVQNICDLEFVSNYQAIQV…
n	RING-42-270000	DV3004664*	-0.826347	0.00265053		0.136284	0.237398	MGVLGTVNNVNSISRSAVTAPEPPCQCSVDHFLAPLKFKMKGLKKIRKKIGLAPKSSTGTVNPNLPPLRFHNVHGDNVRLYKNGFVAKRVESFCKGVAFSCRPVAINERVYVKFLEISDNWSGVLRFGFTSEDPLNIKKVPKYACPDLTSKSGFWAKALSERHANNDAVLFFYVDAGGDVHYGLNGESKGVFMQGIDTRSPLWVLMDIYGNSTIVEFLDCRPQLNNNRRSIEDSSDLNSQMSTMTISPPAVRRVPFSEHLEPVELARKGRHVMISMKDGVPCVGTRLSTAFFQGYTFTKRPLVIGEKYVVQITKTSQLYVGSLSFGVTCCDPNTIGIGELPDDPNQLVDRREYWVMSRNVAEETKPGDILVFSINHNGEVLCAKNGGLEVVLMCVDHSQ…
n	RING-134-67500	DV3004868*	-0.866221	0.00649117		0.219397	0.280726	MEKLIKLKTLNCHITCKICRGYLVDATTVTECLHTFCKSCLVKHLEENNSCPTCQIVIHQSHPLQYISFDRTMQDIVFKLVPGLQLDEIKREREFYRIRGLPYPKEVPAGTEIDDEKMAQDQAAADSDFHRTDEQVNIGLECVASHLKSLKKKFLRVSSQATITHLKKFIAVKVLDGTEKYRDIDILCNDELLGKDHTLKFVYVTRWRFREPPLKLQYRPKLDL
n	RING-75-1500000	DV3000538	-0.893297	0.00711705		0.931326	0.00476951	MRIQSNNTMMFTGNRKRSCNNNSQKRQADNRFRIKSNYYYSESGNRSKGPSISFYSSFNINSIDTIVTNNMQEHIDTALGHVITRRRGAIKKQKVHIVKGHKFLAKFFRQPTFCAFCKDFLWGFGKQGYQCQSCQTAVHKKCHDKLLIQCPGSGRETESTLYLRERFKIDVPHRFKGYNFMSPTFCDHCGSLLYGLFKQGLKCEDCDVNCHRKCEKLMPNLCGVNQKLIVEALSTLKRDSSSSSDTAVNSYQIGGNSVSSAERTVRSYSYRHHSRPKKVVPPATSIPRFRKYTIDDFNFLKVLGKGSFGKVLLAELKGTDYFYAVKCLKKDVVLEDDDVECTLIERKVLALGTNHPYLCHLFCTFQTESHLFFVMEYLNGGDLMFHIQQSGRFDEGRAR…
n	RING-95-281000	DV3002050*	-0.913258	0.00572817		0.460096	0.0292812	MASADPMGLSKTWELSLYELHRTPQEAITDSTEIAVSPRSLHSELMCPICLDMLKKTMTTKECLHRFCSDCIVTALRSGNKECPTCRKKLVSKRSLRPDPNFDLLISKIYPSRDEYEAHQTRVLEKLNKSHSQANLVQSINEGIKIQTQNRLQRTKKNQQDEQNESSSTSTPKPPSNSAGPVKDNVTRTVVQARVAKKIKSVMISENDGPASSSIDRSDITEGDSSSRGTTLDEIELVFKPHPTEMGSDNQLIKVLKENSIRYIKTTANATVDHLSKYLAMRLTLDIGSELPDRALNFMIYVAPSAGQFVPLNGNQTLRQVHDKFWKVNKPLEMFYSFN
n	RING-61-410000	DV3002218*	-0.898489	0.00538502		-0.345686	0.0792956	MMFNINAVEFFKNIKKYHDNQEDDFIQPSSLIPTLRSYQRKAVKWMIDRENVNNLIRSDGTPFSGGILADEMGLGKTVEMLSCIMSNTAPSEFYNQKIIIKETPSTMNNSIKSVLPTPSSSKYILYSKKLIDENHSKSVSRNLLENWYNSVLSEMTCVPKIVKANDEGTQLLECYCADTVINDTVVYCLMCGKGQHPKCVNFAPKIFKEVPYLCANCWTINDKLPCKATLIVVPQSILNQWIEEIDKHIANPGLKILVYNGVHFDGYIQPISFNDYDVVITSYNNLKRDLNYTGNIDIENRSTRLRYSKRYYYPQSPLPCILWWRICLDEGQAVEYTSTKVSEMVSCLKSVHKWAMTGTPIQKSLNDLYGILKFLDVSPYCNRKHFSQLMKGDTEKMYS…
n	RING-181-60000	DV3009513*	-0.971363	0.0103044		-0.384245	0.108992	MEDELHCVVCKQLFNNPVLLPCYHALCLNCAMHIQRPIESSVNQENSGNSTSSSIESHSSDYHPESDKLSILSETDSGVVCNSRPNSYVGTPNINGTVFPPVTTSSYSLTCPICRKIVYFDDNGALNLPKYKTMRNIVDRYGDLKNIAPKCQLCEHDPAADATVLCEQCEVLYCDVCRESCHPSRGPLVKHNLLIPSVGKVALRNKINSRDMVCIDHEEECLSMYCMVCKIPVCAVCMHDSRHTSHDVQAINSMCKAQKTELSQNLQQLSEKARTSTEFIQRLKQMSDKLNGECEILERQVDARCDALIRSIERRRQWLIDTVRQDKEIKQMSLKEHVARCTGKLQKTTSLLQFCIEALKENDPVSFLQVGSMLIGRVSNTDMTWHKDVLPSPRSYHQL…
n	RING-213-160000	DV3007395*	-0.986665	0.00389802		1.04163	0.00220718	MKESRQKLQLKDLNPHLLCVLCGGYYIEPSTIVECLHSFCRSCIVKYLETNRFCPICDVQVHKTKPLLSLRRDEILEKLVYKIVPGLYAKEMARRSAPKKELYLSPDDHVSLVLDYQMEDECTQANDNDKVQEQNKTSASEAIKAAHRKYLNCPAAVTVEHLKKFIVIKYYLTDQHEFTRRIDSDRCCILFRMETDSKPLIERLNECDQKSPITKRKRRAREFYDEGPVSKKSLFDSLFLSAKNNNNIEKFIEDEKDFQESDEDYSKYEQDIEEIIEDDEEDEDTGRLRISSNNSEEEELIETASQMFVIEDVEEEKRQKKDKHSRHEGSRNKKKSKKGKHHHHHKRRSPPESPPPSATIVHSPDRDIMKLKVKLNTLPGYRHKEEKHHRHSKHHNGTA…
n	RING-498-50000	DV3015341*	-0.990519	0.0294308		-1.11361	0.056034	MSSEDNELDFPLDGKIASKEIGQIFGKNSINELKKFSYSSDIFLNKENLITAIEELGKSAEFEEIIVRENASFNNVEYFDTKNSYGAVSFTLFDTIYCRSGLATIKANIGVNHGLYQYEVQLCSNGSMKIGWATKSCVFTDSSGVGETVDSYGFDGYRTEATHNSNISIYGKKWRVGNVIGCVLDFTNQTIEYFNNGQPLGKAFENVNVKDLTFYPTIGLTSEERISVNLGKKPFKFNVSGARPLIDTPVILMNYLKQLQPKIYNVVESSINLQLSTKDIKKLTNQSIVRNIIKTVLFKQFGTLMSIPYLIDYYVIECIESLYKKKPKDVIELLKIMWEYLPENKMIFILENILFYMSSEFKCIWRNGFDVSYQILILKLLIEFCSERKTRRHLIKKIF…
n	RING-8-285000	DV3000318*	-1.17831	0.00627428		0.028931	0.909678	MSGYTEETYTNLLNSFRTNDLQVLLGTFGFSTTGRKADLRDRAAELLRNKPTNFNFNAFLSKIVDIHHTSFRENRLPTSNNNLMRSMLQNQSHNMIPIGMQHHQQMFQPNQYLQQQMNMSRYRLPQVTPQMPKSIPENGHLQYNYPSLAPRSMVPRISSNPQNMVQPNQILPNMGRPTLNRNSVNPVTILPNNLKLKKLPFYEVIDEVIKPSCLDGQEQCSVPNAPKGMREMFFKINLSPEWATHISMNRDISNGKSEYTFQIQIRICQLEPDTEISDFMPLGVHIRVCGKVCQLPPSAPNIKPGVEARRIPRPINCTQHLKLNPNISNPVIVNWMPDGKTYVFCAYLVKKLNAESLLKKLQEKGARSAVETKNNIIKKLADVDPDLATTSYRFSLVCP…
n	RING-340-110000	DV3013329*	-1.14244	0.0168907		-1.027	0.0165409	MGGSSTKFKKHLQRGDEYAAMRMYSNSPELKTLDPNLSYGENHNNNTLLHYAAKHGMKHLLRAFLNEHNGNPNKINNINETALHAVCSLSPQSSYSAHDRRAACVTLLLNWQGNKLSDGRREKIKLCAQDIDGNTALHLAAASGLQYCVDLILANGGAPIFKTNNLKLTACDLAVKNGHETLARKLESRMVFGEDLKDILSAVDEYDFGEEETYVGLRTQDLQEAKDQLLVETADMLNLPLFTAEALLRNNEWSREILLERWVRDPDKCCQIAGVQVPISVQSSKTIYLNEMQQTHLNVEDAQLNNTYLTICDICLNELPNSDCPIKLYCEHMFCNSCWKQYLTYKIKRKDSSNIFCPALHCHILVPTELIEKVVSPEMARRYFDLNIEAFVENNRSIK…
n	RING-762-5000	DV3018843*	-1.92364	0.101574		0.811103	0.471192	MFHNGFRYTNNGKKNGYTYYKCAGSAIYFCNGTAKKSFNNVVTELKPHSNIHILNNNNNEIMIKSFKNILKSRSKSENLPLRTIYDEEMLRHTTAASLYTWPTAESMMRLARRSSFPTLPQNLNELSIKFENNDLPRYTCCNSSIFKGCVTDNDGKSSIIFGCNNLIEHVLANGITEMHVDATFKVVPNNTGQQLLTLHSYSLMEAKTRNAYLCVFNFMKQNMFPSLQPEVIMTDFETALRDSLTNSFGGSQTRAIWKKMKALGFLHLVNANNHALKTLKMLMCLPLLQHNEIVLGFQLVKAYAVCHNTPMAELFNYYNRYWINQVGTNILSVHNLPRRTNNNLESFHNSMKYKFSVNHPNLWVFLGHITELNTKYHIVLNQLANALQPTRNLKSVYLM…
n	RING-1114-10000	DV3022257	-2.41695	0.00101622		-0.388254	0.16367	MDYDCSHICDVVQNLDVNEMRVTLKNRSCNVCLRIDQLWICMVCRQILCGRYASGHCIAHFDYKCDKEVEPKNHDDELNRLRQFILFTQGTNQSKKRRQTANQQIAKKKKTVNRRGPRTNKKAGLTNEGNSCFMNAVWQSLSNISPFVYCMKHLPAIINNNYTSLKEIKNGVIAEELCKVLINLSEWKPPGYKMGDPVSSCALYHIICKTVPRYRGFHQHDAHEFLIYTLDKLHSELKQLDIEQEIKMFDRSTIVSFVFGGMLLSEVCCLVCRLYSKTYDPFLDISLDIPDYTESDKQLAMRPMDTLTDCLSRFIEIEELAENNFYYCNGCKSKQKSTKKFWISQLPNVLCLHLKRFRWVKAQRIKIHTPIQFPIESLDMSQFLLSDKRVTIDKEDCLY…
n	RING-86-400000	DV3003127*	-2.81129	0.00319469		-0.218479	0.582312	MEHSPYSQSPSPSPSLVNFPSPANLPDIRLHRPFSQMHDLKHLHLPFQNTNFGFRFMENYSALPAHLLHHLQPQFLHPALDPRISFSQAASVFQPLSSPNPHHQHSSPAHHPAIKGFASAFAPPSKCYKVDDNKQTTAMSHPDGGVSTQQQPPTFPYPRRSPCSPASMSASPTSLPQQQNSSATKEEFSDRDTPSSGTVSEDGRNIKRKKAAVPPTVTVKPQQLQQQQLQPCCPVCGVSLRPHELESHFVYELERLYKASANRRNRLRTGGDKDFKDQARETEVGTGGGGSALSPGRDASLHGRWETYQKVKANRHNRLRIKNRKRKPDDVCCPVCSDPLSGTQEQMNLHVEMCLRHKGHPTSNEDENVDVEGDSEMYDVYGWTNRMRQPHMMVHGFNR…
n	RING-124-105000	DV3004153	-3.39021	0.000995029		0.520427	0.0829296	MQSKGNGTYTVYWTPMTIGYYDVKIEIDGYPLTNNVKSVVVKEAPFNGVRTAEQGQESITPVTKLLQHVGRYSAGLRIRTHPSLQSEKIGIIPVKGIIGYTDEYHNYFTKVSNDDGDWVLLNSDTVQRYCHQTLPCIEAWTMKTCRYLNGEKFLVSVNDKCNGDKSINEKLTSTSVVLLKAIKDVPKILKDHFFPTNYKVVMCGASGHNIRNQPTFKAVPVGILVQGNVITAVDKVTNNEGLWIKLSDDSVTTHCGVSCTSAWSLAADNSCAIYLKPEYELNNSINDASVLRLIDNEINDFSIINKTNYNTKPPSFDTSSYVIEHINIDDNEIKIEKQQQKFSPKRKKTXDNEIKIEKQQQKFSPKRKKTIEGLNANPLPIPYHRSRAECRLSNGNMVM…
n	RING-211-20000	DV3009739*	-3.50191	0.00374041		0.32642	0.561084	MNSSLNNEHVSLEKEIDACTVSSSRNPLLCFLCEDYYNDPCILICFHTFCAKCIKVRIQDNKINCPLCGTQTTLKDGTQLPPQDYLMVKLIEMVNIENPPCANCDKRDPSSMYFCSTCGQALCKSCRENTHRAKMFSKHDIVQMTKRLTEQTEVCSKHDEKITYFSNNQRHVICTSCVLEKPIESRKSCVDIDVAYNQNLKKLDRALLSVYDIQNSIREGVVACHTLLEELRQNTDTEKTTIHNFVQTLHEAINKIQTDMHLEVQRQYEIKERAFRNQLLTLSAVLPILQHHIILCRNFVSSSNKYYFLEIAYLMLDRLNTIVKIPQPTKPLLTSTVKTNYRSEFAQCLEPWFGKEEIQDSGIYESSKNLSILNAKSKDNLNFSQSTYPSKKQHSALKA…
n	RING-166-85000	DV3005533*	-4.66506	0.000838989		-1.47384	0.00583988	MCSLYMASCSLDGITIIWDLRMFEQKGVLHADCGGARCCSFSGNSKLIAVAYNNETIFVWNIETLQLISKLSGNNEDITCVTFSPDSYYLMAGCVEGHFRIWSVHPQKHIVSNSSSLCQDNAHDIGITTAHFAYKNPSIKHSLFLLTGGNDGLLKTWRMLNGQVDFKMKFIGHGSDITCAKFPQNTTTYFASTSLDKTARIWQTKTGECLHVIDPKNAILTCCSFSSDNRVLATGSLDKTLFLWNLPIEGEDFTSIRKSASLEKTYQRLDALTNIEKQNLEVDIVKLAPSIDAPEELICPITQQIFRDPVICSDGHTYERDAIVSWFRRGKITSPLTNEPLLSKSMKSDSIIKKLVTSFEKQNQS
Fig 3	Secretory	Non-secretory	% Secretory	% Non-secretory	Location	Secretory	Non-secretory
Adult > egg (logFC>1;p < 0.1)	94	6	75.8065	5.82524	TN > France (logFC>1;p < 0.1)	16	3
Adult = egg (total)	28	88	22.5806	85.4369	TN = France (total)	102	94
Adult < egg (logFC<-1;p < 0.1)	2	9	1.6129	8.73786	TN < France (logFC<-1;p < 0.1)	6	6
Expression tested	124	103			Expression tested	124	103
Total	1	1			Total	138	106
		Adult vs Egg differential expression				TN vs France differential expression
Egg specific genes	Gene_ID	Genome OGS3.2	logFC	adj.P.Val		logFC	adj.P.Val	function
	DV3019117	DV3019117	-2.82457	0.00489263		2.07174	0.0273859	putative eggshell protein
	DV3004243	DV3004243	-2.06474	0.035071		-0.504745	0.610686	eggshell protein signature
	DV3005179	DV3005179	0.29713	0.0197288		-0.149948	0.211719	eggshell chorion gene amplification
Shared mitochondrial genes
	DV3001164	DV3001164	0.119307	0.41242		-0.0307199	0.873039	mitochondrial-processing peptidase subunit beta
	DV3001211	DV3001211	-0.0197129	0.881512		0.0615374	0.68695	mitochondrial import inner membrane translocase subunit Tim22
	DV3001895	DV3001895	0.532199	0.0103174		0.000910826	0.996139	mitochondrial import inner membrane translocase subunit TIM44
	DV3002752	DV3002752	0.327333	0.0495568		0.140577	0.417602	mitochondrial pyruvate carrier 2
	DV3005032	DV3005032	-0.470506	0.0193531		-0.618124	0.015046	mitochondrial glutamate carrier 1
	DV3008632	DV3008632	0.135918	0.152973		-0.306926	0.0253771	mitochondrial farnesyl diphosphate synthase
	DV3008868	DV3008868	0.536148	0.0179986		-1.73137	0.0017064	mitochondrial ubiquitin ligase activator of NFKB 1
	DV3009659	DV3009659	-0.547321	0.0395898		-0.631319	0.044602	mitochondrial ribonuclease P protein 3
	DV3010156	DV3010156	0.00815853	0.939028		0.00936866	0.945047	mitochondrial import receptor subunit TOM22 homolog

## Sheet: proteasome_DEG
Table S2: Numbers of up (down) regulated genes for each process defined within the UPS and whether the specific contrast showed enrichment relative to all other differentially expresssed genes. Also included are logFC for genes differentially and constitutively (not different among treatments) expressed from the original study [47].
MapMan Ontology	Gall-Leaf	Gall Dev	Leaf Dev	Bud-Leaf	Flower-Leaf	Gall 1	Gall 2	Gall 3	Gall 4	total mapped
amino acid activation	12 (35)	9 (16)	13 (21)	38 (6)	32 (9)	3 (35)	2 (32)	15 (29)	26 (38)	103
assembly	9 (0)	0 (6)	0 (12)	9 (2)	9 (2)	4 (0)	1 (0)	6 (0)	11 (1)	17
degradation	82 (102)	80 (100)	82 (135)	145 (99)	187 (112)	61 (67)	52 (79)	84 (98)	131 (115)	512
E1	0 (2)	1 (2)	0 (0)	2 (0)	2 (1)	0 (0)	0 (2)	0 (2)	1 (2)	6
E2	2 (8)	2 (7)	3 (6)	4 (10)	5 (12)	2 (3)	1 (6)	2 (10)	3 (14)	43
E3	0 (0)	0 (0)	0 (0)	0 (0)	0 (0)	0 (0)	0 (0)	0 (0)	0 (0)	1
E3.HECT	1 (1)	0 (0)	1 (1)	1 (1)	2 (0)	1 (0)	1 (1)	0 (1)	1 (1)	13
E3.RING	58 (33)	51 (46)	47 (61)	45 (65)	75 (72)	49 (23)	56 (23)	61 (39)	105 (43)	310
E3.SCF.APC	2 (0)	2 (0)	2 (2)	0 (2)	2 (0)	0 (0)	0 (0)	1 (0)	2 (2)	4
E3.SCF.BTB	2 (0)	1 (0)	2 (0)	3 (3)	4 (2)	1 (0)	3 (0)	3 (0)	2 (0)	13
E3.SCF.cullin	2 (0)	0 (0)	0 (0)	2 (0)	1 (0)	2 (1)	1 (0)	2 (0)	3 (1)	6
E3.SCF.DCX	0 (0)	0 (0)	0 (0)	0 (0)	0 (0)	0 (0)	0 (0)	0 (0)	0 (0)	1
E3.SCF.FBOX	30 (15)	17 (24)	18 (22)	27 (31)	30 (40)	19 (12)	28 (11)	25 (18)	40 (22)	141
E3.SCF.RBX	0 (1)	2 (0)	2 (0)	0 (1)	0 (1)	0 (0)	0 (0)	1 (1)	0 (2)	4
E3.SCF.SKP	2 (1)	0 (0)	2 (2)	1 (0)	2 (0)	1 (1)	1 (1)	2 (0)	2 (0)	9
glycosylation	11 (9)	7 (14)	12 (11)	16 (3)	14 (13)	5 (10)	4 (12)	8 (9)	13 (16)	58
protein folding	18 (18)	11 (5)	24 (17)	28 (5)	28 (3)	10 (13)	3 (17)	21 (17)	22 (23)	60
protein synthesis	54 (283)	153 (34)	243 (61)	118 (41)	105 (59)	16 (265)	18 (264)	54 (243)	77 (298)	498
protein targeting organelle	12 (29)	21 (10)	27 (16)	29 (7)	34 (15)	6 (20)	5 (26)	12 (24)	19 (36)	121
protein targeting secretory	4 (39)	3 (14)	25 (13)	15 (24)	19 (47)	9 (20)	6 (32)	5 (32)	11 (56)	146
PTM	118 (107)	131 (122)	147 (144)	130 (197)	168 (250)	84 (75)	99 (69)	127 (108)	172 (175)	745
ubiquitin	15 (45)	11 (8)	23 (9)	16 (18)	20 (25)	12 (18)	13 (29)	13 (31)	17 (60)	156
TOTAL	434 (728)	502 (408)	673 (533)	629 (515)	739 (663)	285 (563)	294 (604)	442 (662)	658 (905)	2967
Proteasome DEG Enrichment	none	less	none	less	less	none	none	none	more		More = more DEG than expected
DEG total-proteasome	1162	910	1206	1144	1402	848	898	1104	1563		None = counts of DEG meet the expectation relative to all other genes
											Less = fewer DEG than expected
DEG total-not proteasome	8609	8129	9082	11297	12690	6278	6875	8144	11246
total genes Mapped	25630
Genes differentially expressed in [47]	logFC	logFC	logFC	logFC	logFC	logFC	logFC	logFC	logFC
AGL6;GSVIVT01027577001|pacid:17834930	5.17398	3.81059	-0.276848	7.51128	7.74577	2.65056	4.23171	6.73898	6.73799
YUC6;GSVIVT01018990001|pacid:17828773	4.17585	-0.923029	1.7491	0.85117	7.27101	4.01189	5.40679	4.74249	3.32105
Are datasets equivalent	yes	yes	yes	not tested	not tested	yes	yes	yes	yes
Genes not differentially expressed in [47]	logFC	logFC	logFC	logFC	logFC	logFC	logFC	logFC	logFC
AP1;GSVIVT01012250001|pacid:17823952	0.396843	1.30489	0.49409	9.10615	9.04781	-0.00669974	-0.115307	1.16848	0.804101
AP1;GSVIVT01036549001|pacid:17841462	-0.0502207	-0.0338643	-0.764672	5.66118	5.62872	0.0627497	-1.05923	-0.298591	0.793557
Are datasets equivalent	yes	yes	yes	not tested	not tested	yes	partially	partially	partially
Contrast (logFC>0.6;p < 0.05)
No change
Contrast (logFC<-0.6;p < 0.05)
